# Supplementary material for: Functional circuits of LYL1 controlled by supraphysiological androgen in prostate cancer cells to regulate cell senescence
Source: Cell Commun Signal. 2024 Dec 12;22:590. doi: 10.1186/s12964-024-01970-7 (PMC11636232; doi:10.1186/s12964-024-01970-7)
Supplement: Supplementary file 1 — Supplementary Material 1. [file 12964_2024_1970_MOESM1_ESM.xlsx]

## Sheet: information
sheets' information
gene lists from venndiagrams
ONE (venndiagram 7B)	9404 common genes between BHLHE40 at SAL and LYL1 KDs and the list of genes for pathway analysis after cutoff
TWO (venndiagram 7B)	16232 specific genes for LYL1 KD samples and the list of genes for pathway analysis after cutoff
THREE (venndiagram 7E)	16360 common genes between SAL treated C4-2 cells and LYL1 KD samples and the list of genes for pathway analysis after cutoff
FOUR (venndiagram 7H)	8250 common genes between "LYL1 KD samples+ SAL treated C4-2 cells" and "BHLHE40 at SAL KD samples + LYL1 KD samples and the list of genes for pathway analysis after cutoff
FIVE (venndiagram 7H)	1154 specific genes in "BHLHE40 at SAL + LYL1 KD samples"
SIX (venndiagram 7H)	8110 specific genes in "SAL treated C4-2 cells + LYL1 KD samples"

## Sheet: ONE
total-genes	Uniprot_ID				Input for pathway analysis after cutoff	log2FC (from LYL1 RNA-seq data)	P value
A2M	P01023				CD33	1.26911	4.31e-13
A2MP1	ENST00000566278.6				FGFR1	-1.44847	2e-12
A4GALT	Q9NPC4				PTPRF	-1.08075	2.34e-12
AADAT	D6RC56				GPT2	-1.1888	4.94e-10
AAGAB	Q6PD74				SS18	0.971201	2.45e-09
AANAT	Q16613				ITGA9	-1.17771	7.48e-09
AAR2	A2A2Q9				SESN2	-1.14735	1.81e-08
AARS1	P49588				PLXND1	-0.882992	9.36e-08
AASS	Q9UDR5				ITGB1	0.807482	1.06e-07
AATBC	ENST00000400385.2				EVPL	-1.00577	1.68e-07
ABCA1	O95477				FURIN	0.805828	2.55e-07
ABCA12	Q86UK0				NAT10	-0.789771	2.83e-07
ABCA13	A0A0A0MT16				IL1B	-1.31004	3.39e-07
ABCA17P	ENST00000469908.5				CXCL8	2.14624	3.84e-07
ABCA6	Q8N139				B3GALNT2	0.92292	7.8e-07
ABCA7	Q8IZY2				YES1	0.796164	9.73e-07
ABCB1	P08183				ICAM1	1.19348	1.38e-06
ABCB10	Q9NRK6				SLC7A5	-0.906901	1.45e-06
ABCB11	O95342				LMLN	1.46414	1.69e-06
ABCB5	H7C165				CPT1A	-0.728668	2.76e-06
ABCB7	O75027				S100A9	1.38305	3.11e-06
ABCB8	Q9NUT2				NPR3	-0.951381	3.24e-06
ABCB9	Q9NP78				PHGDH	-0.955134	3.49e-06
ABCC10	D6R9B3				JUND	0.847051	4.24e-06
ABCC2	Q92887				EDIL3	0.868282	4.97e-06
ABCC3	O15438				TUBB4A	-1.43337	5.48e-06
ABCC4	O15439				HIP1	-1.04273	5.72e-06
ABCC6	O95255				ALOX5AP	1.42842	5.74e-06
ABCD1	P33897				STK17B	0.922557	8.9e-06
ABCD2	Q9UBJ2				ANPEP	0.758724	8.93e-06
ABCD4	O14678				NUP210	-0.89548	9.48e-06
ABCF1	ENST00000475528.1				RELL1	0.924617	2.38e-05
ABCF2	Q9UG63				CHD3	-0.7313	2.53e-05
ABCG8	Q9H221				ETV5	-0.80305	2.93e-05
ABHD10	Q9NUJ1				ACBD5	0.712233	3.51e-05
ABHD12	Q8N2K0				PACS1	0.688858	4.65e-05
ABHD13	Q7L211				MPZL1	-0.847389	4.78e-05
ABHD17A	Q96GS6				ADM2	-1.24375	6.58e-05
ABHD17AP6	ENST00000458502.2				STC2	-1.13577	6.76e-05
ABHD17B	Q5VST6				NUDT19	0.78606	8.27e-05
ABHD17C	H0YN98				FNIP2	-0.959776	8.29e-05
ABHD18	A0A2R8YEZ0				SCAMP5	-1.32156	8.32e-05
ABHD2	P08910				ATF4	-0.591961	8.8e-05
ABHD4	Q8TB40				ARID3A	0.794271	9.1e-05
ABHD6	ENST00000480457.1				MDM2	0.688107	0.00010017
ABHD8	M0QX40				CPXM1	-0.811104	0.000107287
ABI3	Q9P2A4				CHAC1	-1.51722	0.000130325
ABI3BP	D3YTG3				HIP1R	0.749825	0.00013913
ABITRAM	X6R8U7				SIPA1L2	-0.80596	0.0001513
ABL1	P00519				PLAC8	-0.993407	0.000175068
ABL2	P42684				BAALC	-0.763235	0.000200007
ABLIM1	A0A494C1P1				CMTM7	-0.696425	0.000203996
ABR	I3L4Y1				RNF11	0.687417	0.000214798
ABRA	Q8N0Z2				SLC7A11	-0.770575	0.000216051
ABRACL	Q9P1F3				SET	0.617433	0.000216788
ABRAXAS1	A0A087WWJ9				PALD1	-2.18017	0.000226934
ABRAXAS2	Q15018				KIAA0319L	0.647272	0.000263462
ABTB2	Q8N961				STMN3	-0.906279	0.000324836
ACAA2	P42765				JUP	-0.528816	0.000340892
ACACB	O00763				ASIC1	-0.595953	0.000350108
ACADM	H0YDT5				ACSL1	0.777633	0.000354086
ACADS	P16219				ELMO1	-0.561498	0.000390303
ACADSB	P45954				CD74	-0.675871	0.000408911
ACAP2	Q15057				LPCAT2	0.619605	0.000436341
ACAP3	ENST00000472541.5				GAA	-0.608754	0.000512382
ACAT1	P35610				RAC2	-0.530714	0.000523744
ACBD3	Q9H3P7				THSD1	-1.87138	0.000524569
ACBD5	Q5T8D3				NLRC5	-0.631373	0.000534355
ACBD7	Q8N6N7				FIBP	-0.830506	0.00058753
ACER2	Q5QJU3				PBXIP1	0.685069	0.000632237
ACER3	Q9NUN7				TGFBRAP1	-0.563051	0.000635766
ACHE	P22303				YIF1B	-0.550334	0.000648725
ACKR3	P25106				CD58	0.669823	0.000782584
ACLY	K7ESG8				LMNB2	-0.771502	0.000789907
ACOT11	Q8WXI4				ZBTB7A	0.570196	0.000855105
ACOT12	Q8WYK0				RIMS3	-0.934162	0.000873448
ACOT13	Q9NPJ3				TKT	-0.54016	0.000898894
ACOT7	O00154				LSM14B	-0.590816	0.000928149
ACOT9	Q9Y305				DDA1	0.660359	0.000945459
ACOX1	Q15067				RASSF2	-0.90446	0.000998213
ACOX3	O15254				TPCN1	-1.04262	0.00101918
ACP1	P24666				PSAT1	-0.795507	0.00102506
ACP3	P15309				FBXW2	-0.545348	0.00106148
ACP4	Q9BZG2				PFDN4	0.610028	0.00109578
ACRV1	P26436				RHOG	-0.546991	0.0011067
ACSF3	F5H3B2				FAM214B	0.989259	0.00113959
ACSL1	P33121				TLN1	-0.509385	0.00114098
ACSL3	O95573				REXO1	0.564585	0.00119653
ACSM3	H3BT38				NHSL1	-1.04007	0.00122938
ACSM4	P0C7M7				ARRDC3	0.764804	0.00124137
ACSS1	Q5TF43				GTPBP1	-0.571469	0.00125684
ACSS3	F8VZB4				AARS	-0.72339	0.00132141
ACTBP11	ENST00000436287.1				SEC23A	0.539486	0.00132401
ACTG1P15	ENST00000570019.1				BTG3	0.713189	0.00133254
ACTG1P17	ENST00000560958.1				CRK	0.623706	0.0013567
ACTG1P24	ENST00000423783.1				FAM171A1	-0.560353	0.00139759
ACTL8	Q9H568				CD79A	-1.26368	0.00147191
ACTN1	P12814				YWHAG	-0.47953	0.00149145
ACTN4P1	ENST00000514175.1				CDT1	-0.515918	0.00153922
ACTR1A	A0A1B0GVS3				DNASE2	-0.56978	0.00156401
ACTR1B	P42025				DNAJB5	-0.968211	0.0015936
ACTR2	P61160				SRPR	-0.508974	0.00171892
ACTR3	P61158				NR1H2	0.768631	0.00180199
ACTR3B	Q9P1U1				USP13	-0.621699	0.00181842
ACTR3P2	ENST00000439585.1				PC	-0.626031	0.00187815
ACTR5	Q9H9F9				PTS	0.884695	0.00191191
ACTR8	Q9H981				VCL	-0.616804	0.00204754
ACTRT3	Q9BYD9				FASN	-0.494988	0.00205865
ACVR1B	P36896				ST3GAL2	-0.532597	0.00207704
ACVR2A	P27037				SLC27A4	-0.801727	0.00210446
ACVR2B	Q13705				ERO1L	0.503505	0.00218283
ACVR2B-AS1	ENST00000441531.1				INCENP	-0.486719	0.00221332
ACY3	Q96HD9				TLR2	0.874744	0.00226577
ACYP2	U3KQL2				GABPB2	0.830749	0.00233382
ADA	ENST00000535573.1				FLNB	-0.478657	0.00236637
ADA2	A0A3B3IRN1				GYPC	-0.579002	0.00237013
ADAL	Q6DHV7				CAT	-0.465042	0.00241744
ADAM10	O14672				AP1B1	-0.47187	0.00242293
ADAM11	O75078				NRXN2	-0.949512	0.00244109
ADAM12	O43184				MCM5	-0.456639	0.00244666
ADAM1B	ENST00000454683.1				ULBP1	-0.899729	0.00244714
ADAM22	Q9P0K1				TNRC18	0.462243	0.00249387
ADAM32	E5RGK7				TRIM25	-0.480718	0.00250939
ADAM8	P78325				E2F2	-0.564491	0.00256215
ADAMTS13	ENST00000628339.2				ABHD12	-0.549935	0.00258678
ADAMTS15	Q8TE58				GID8	-0.509589	0.00265417
ADAMTS17	Q8TE56				NDST1	-0.58599	0.00272381
ADAMTS20	P59510				CD99L2	-0.499612	0.00280065
ADAMTS3	O15072				GPR180	0.597042	0.00281875
ADAMTS4	O75173				STYX	0.496656	0.00288455
ADAMTS7	Q9UKP4				NCAPD2	-0.525431	0.00290008
ADAMTS7P3	ENST00000566116.1				HGSNAT	0.496751	0.00318841
ADAMTS7P4	ENST00000561209.1				TMX3	0.474332	0.00323074
ADAMTS8	Q9UP79				KIAA1522	-0.841625	0.00328957
ADAMTS9-AS2	ENST00000650103.1				SLMO2	0.474246	0.00329854
ADAMTSL4	Q6UY14				CRIPT	0.615033	0.00334965
ADAMTSL4-AS2	ENST00000442435.3				IMPA2	-0.500202	0.00335618
ADAP2	Q9NPF8				ECI1	-0.603363	0.00340798
ADARB1	ENST00000462214.5				KSR1	-0.611918	0.00345382
ADARB2	Q9NS39				TMX4	0.537814	0.00348146
ADAT2	Q7Z6V5				SPNS2	-0.663961	0.00356816
ADCY10	Q96PN6				INIP	-0.542139	0.00362529
ADCY10P1	ENST00000567255.2				2024-09-11	-0.516655	0.00375279
ADCY2	Q08462				NT5E	2.25681	0.00382657
ADCY5	O95622				FAM69B	-0.882256	0.00383843
ADCY6	O43306				ARC	1.89928	0.00393595
ADCY6-DT	ENST00000547774.5				CLDN12	0.760839	0.00393739
ADCY7	P51828				KIAA1161	-1.24981	0.00414574
ADCY9	O60503				GPR137B	0.959368	0.00421624
ADD3	Q9UEY8				APOL6	-0.589359	0.00421788
ADGRA2	Q96PE1				B4GALT6	-0.617676	0.00440891
ADGRA3	Q8IWK6				MPO	-0.445703	0.00462549
ADGRD2	ENST00000618308.2				EFHD2	-0.537385	0.00490599
ADGRE3	M0R1G2				TFDP1	-0.526393	0.00500667
ADGRE5	P48960				C17orf96	-0.67667	0.00512248
ADGRG1	Q9Y653				PLP2	-0.716375	0.00516041
ADGRG2	Q8IZP9				PHF13	-0.532872	0.0051752
ADGRG4	Q8IZF6				MEX3A	0.675757	0.00527679
ADGRG5	ENST00000569839.1				PDIA4	-0.431114	0.00531671
ADGRG6	Q86SQ4				QKI	0.427732	0.00536971
ADGRL1	O94910				ALDH2	-1.80161	0.00549607
ADGRL3	Q9HAR2				TMC8	-0.440226	0.00554242
ADGRV1	D6RIF0				CAD	-0.43016	0.00567214
ADH1B	V9HW50				TBKBP1	0.617284	0.00567478
ADH5	Q6IRT1				TYRO3	-1.1711	0.00573571
ADH5P4	ENST00000444694.3				POLRMT	-0.556796	0.00574559
ADI1	Q9BV57				ZNF804A	0.635048	0.0057526
ADIPOR2	Q86V24				HPCAL1	-0.617063	0.0059473
ADK	ENST00000673310.1				KCTD12	0.613179	0.00595039
ADM2	Q7Z4H4				PLBD2	-0.456974	0.00613277
ADNP2	K7EPG1				JUN	1.0833	0.00634857
ADO	Q96SZ5				PLTP	-0.44606	0.00648502
ADORA1	P30542				FCHO2	0.529872	0.00651573
ADORA2B	P29275				TMA16	0.467493	0.00653561
ADPGK-AS1	ENST00000563592.5				SPCS3	0.413252	0.00661362
ADPRS	Q9NX46				DUSP16	0.615835	0.00674263
ADRA2A	P08913				FANCC	-0.634527	0.00683425
ADRA2B	P18089				LINC01257	-0.531017	0.0068589
ADRB1	P08588				SPR	0.702268	0.00692065
ADRB2	X5DQM5				CLPP	-0.437592	0.00708387
ADRM1	Q16186				LAMP1	-0.46777	0.00715974
ADSS1	Q8N142				PCIF1	-0.599843	0.00736513
ADSS2	P30520				GALNT6	-0.55483	0.00749492
AEBP2	H0YH08				SNRPA	-0.421705	0.00753228
AFAP1	Q8N556				MAPRE2	-0.473791	0.00753996
AFDN	P55196				SCAP	-0.440537	0.00764317
AFF1	P51825				RNF144A	-0.536678	0.00776316
AFF2	P51816				IQSEC1	-0.46719	0.00780159
AFF3	P51826				FMNL2	-0.603643	0.00780951
AFF4	Q9UHB7				NEK7	0.455827	0.00781095
AFG1L	ENST00000430458.1				FBXO41	-0.540884	0.00799363
AFG3L1P	ENST00000454997.1				KIFC1	-3.73946	0.00801053
AFG3L2	Q9Y4W6				CLUH	-0.47506	0.00816805
AFG3L2P1	ENST00000521792.2				ITPK1	-0.440803	0.00830037
AFMID	Q63HM1				TONSL	-0.520073	0.0083482
AGA	P20933				GFPT1	0.545658	0.00847433
AGAP1	Q9UPQ3				USF2	0.432922	0.00849618
AGAP10P	ENST00000454844.1				ATP1B1	-0.905537	0.00851953
AGAP14P	ENST00000624701.2				KIAA1147	-0.642782	0.00852245
AGAP2	Q99490				MYH10	-0.873733	0.00854783
AGAP4	ENST00000430779.6				GTF2F1	-0.450009	0.00870492
AGAP7P	ENST00000582299.2				VANGL1	0.585194	0.00882099
AGBL5	C9JCE1				NUCB1	-0.408457	0.00900867
AGFG1	P52594				MCOLN2	0.537872	0.00904001
AGFG2	O95081				NCKAP5L	-0.59661	0.00904906
AGGF1	ENST00000503538.5				NUP93	-0.485186	0.00908917
AGL	P35573				SMIM3	0.411889	0.00910275
AGMO	X5D773				RAI14	1.09502	0.00914317
AGO1	Q5TA58				PLCD3	0.966676	0.0092116
AGO2	Q9UKV8				PRDM8	-0.401182	0.00923778
AGO3	Q5TA56				MZT2A	-0.456133	0.00924445
AGO4	Q9HCK5				INTS1	-0.560596	0.00927027
AGPAT1	Q99943				HIPK3	0.441627	0.009302
AGPAT2	O15120				MGLL	-0.793152	0.00934288
AGPAT3	Q9NRZ7				CPNE7	-0.586124	0.00937543
AGPAT5	Q9NUQ2				RASSF3	0.438397	0.00955353
AGT	P01019				PLEKHA3	0.646048	0.00960613
AGTR2	P50052				JDP2	-0.547949	0.00961902
AGTRAP	ENST00000471765.1				TEF	-0.596663	0.00976215
AHCTF1	Q8WYP5				MAGEF1	-0.549784	0.009784
AHCY	P23526				BEST1	1.46184	0.00991851
AHCYL1	O43865				NCOA7	-0.708629	0.00994516
AHCYL2	Q96HN2				SERINC1	0.431308	0.0100788
AHCYP2	ENST00000430630.2				SLC25A12	-0.511002	0.0101175
AHDC1	Q5TGY3				ZNF121	0.454187	0.0101227
AHI1	Q8N157				UBE2J1	0.416857	0.0101575
AHNAK	E9PLK4				MTOR	-0.410218	0.010185
AHNAK2	Q8IVF2				QPCTL	-0.667863	0.010351
AHR	ENST00000645559.1				SHE	1.09726	0.0103847
AHRR	A9YTQ3				ZNF680	0.471243	0.0104001
AIDAP2	ENST00000512016.1				FAM35A	0.440927	0.0104066
AIFM2	Q9BRQ8				ABRACL	0.398523	0.0104205
AIG1	Q5T2H4				NOTCH3	-1.91097	0.0104653
AIP	Q9NWT8				SLC30A6	0.456025	0.0107078
AJM1	C9J069				PYGB	-0.46025	0.0108676
AJUBA	Q96IF1				PPARGC1B	-0.4742	0.010948
AK1	Q6FGX9				CD109	-1.49645	0.0110345
AK2	ENST00000548559.1				BCR	-0.426651	0.0110902
AK3	P27144				TRIM8	0.661486	0.0111412
AK5	Q9Y6K8				C15orf39	-0.687041	0.011189
AK7	Q96M32				SERPINA1	0.45292	0.0112831
AK9	Q5TCS8				RPS20P14	-0.811642	0.0113095
AKAP10	ENST00000572155.1				SAR1A	0.386078	0.0113686
AKAP11	Q9UKA4				MAST1	-0.748089	0.0114168
AKAP12	Q02952				SLC30A7	0.586066	0.0114399
AKAP17A	Q02040				C5orf15	0.398286	0.0114809
AKAP17BP	ENST00000431706.2				SMURF2	0.440918	0.0115559
AKAP6	Q13023				FOXO4	0.594556	0.0116261
AKAP8	O43823				DYNLL2	0.420543	0.011675
AKIP1	Q9NQ31				ARID3B	-0.556375	0.011729
AKIRIN1	Q9H9L7				SGPL1	0.49046	0.0117583
AKIRIN2	Q53H80				ASPH	0.499325	0.0118511
AKNA	Q7Z591				SAPCD2	-0.50627	0.0121468
AKNAD1	F8W8V4				USP44	-0.674515	0.0123179
AKR1C4	P17516				PDIA5	-0.624154	0.0123529
AKR1D1	P51857				RPS15	-0.425059	0.0123551
AKR7A2	V9HWA2				FAM73A	0.565204	0.0124681
AKR7A3	O95154				EIF2AK3	0.619635	0.0130191
AKR7L	ENST00000457194.6				ERO1LB	0.494776	0.013248
AKT2	P31751				MBD5	0.699559	0.0132748
AKTIP	Q9H8T0				SLC36A1	0.792142	0.0134222
ALAS1	Q5JAM2				SUB1	0.374587	0.0134543
ALCAM	Q13740				LAGE3	0.663116	0.013463
ALDH18A1	P54886				RNF208	-0.91513	0.0137509
ALDH1B1	P30837				FGD4	0.550938	0.0138589
ALDH1L1	O75891				TNIP2	0.55322	0.0138712
ALDH1L2	A0A494C1M4				ARHGAP18	0.667023	0.0139051
ALDH2	P05091				CLIC4	-0.480558	0.0139808
ALDH3B1	P43353				CST3	1.12941	0.0139845
ALDH3B2	P48448				NAGLU	-0.597461	0.0142778
ALDH4A1	Q5TF55				WDR18	-0.416095	0.0143279
ALDH7A1	A0A1B0GUA1				CAPN7	0.421852	0.0145981
ALDH8A1	Q9H2A2				VOPP1	-0.671805	0.0146257
ALDH9A1	P49189				CCDC90B	0.453838	0.0147679
ALDOB	P05062				ORC1	-0.487452	0.014807
ALG10B	Q5I7T1				DRAM1	0.418658	0.0150298
ALG12	Q9BV10				KCTD5	-0.737259	0.0151408
ALG13	A0A087WTT9				SASH3	0.721132	0.0151486
ALG14	Q96F25				RSPH3	1.00233	0.0152452
ALG1L10P	ENST00000437882.3				ALDH3B1	-0.628861	0.0152999
ALG1L2	ENST00000511726.1				CDC42BPG	-0.678054	0.0153113
ALG1L6P	ENST00000515248.1				GALNT3	0.719669	0.0155916
ALG1L8P	ENST00000533887.1				CMTM4	0.57605	0.0156429
ALG5	Q9Y673				AIFM2	1.16339	0.0157239
ALG6	Q9Y672				ADAMTS7	-0.537847	0.0157525
ALKAL2	Q6UX46				TNFSF13B	-0.45446	0.0157809
ALKBH1	Q13686				SLC2A4RG	0.411492	0.0157899
ALKBH2	Q6NS38				TMED5	0.373403	0.0158061
ALKBH4	Q9NXW9				NQO2	0.470754	0.0161342
ALKBH7	Q9BT30				SLC1A5	-0.523407	0.0163183
ALKBH8	Q96BT7				TSHZ3	-0.701248	0.0163443
ALMS1	A0A494BZW1				ZBTB41	0.621559	0.0163921
ALMS1P1	ENST00000652439.1				ZHX2	-0.527524	0.0164
ALOX12P1	ENST00000579299.2				BCL7A	-0.477209	0.0164292
ALOX15	P16050				SLC39A14	-0.465805	0.0164699
ALOX5AP	A0A087WW23				SNAPC1	0.595567	0.0164977
ALPK1	ENST00000514594.1				PRDX5	-0.373662	0.0165088
ALPK3	Q96L96				LRRC61	-0.964763	0.0170338
ALS2	Q96Q42				SLC29A1	-0.396274	0.0171697
ALX4	Q9H161				FUCA1	-0.864324	0.0172505
ALYREF	E9PB61				SHISA2	-0.746343	0.0172859
AMACR	Q9UHK6				DPY30	0.449643	0.0173641
AMER1	Q5JTC6				DYSF	-0.52986	0.0173982
AMFR	Q9UKV5				TMEM192	0.511785	0.0174348
AMH	P03971				MARVELD1	0.44953	0.0174703
AMIGO1	Q86WK6				GNS	0.40988	0.0174974
AMIGO2	Q86SJ2				FOXK2	-0.364368	0.0175013
AMMECR1	Q9Y4X0				LRRC37B	0.498928	0.0177688
AMMECR1L	Q6DCA0				TTLL12	-0.421447	0.0180317
AMN	ENST00000558590.1				DHX16	4.91188	0.0180949
AMOT	Q4VCS5				GM2A	-0.387298	0.0181223
AMOTL1	Q8IY63				NECAP1	0.465159	0.0186066
AMOTL2	Q9Y2J4				CUX2	-0.753853	0.018894
AMPD3	E9PPG2				ADRA2A	1.30688	0.0189739
AMPH	P49418				VDR	-0.558308	0.0190085
AMY2B	P19961				NR6A1	0.447533	0.0191837
AMZ1	Q400G9				RNF149	0.497883	0.0192637
ANAPC13	Q9BS18				TMEM59	0.432528	0.0193019
ANAPC1P1	ENST00000426186.2				NISCH	-0.374567	0.0193128
ANAPC1P5	ENST00000617314.1				BAHCC1	-0.359528	0.0193784
ANAPC1P6	ENST00000447760.1				TK1	-0.496507	0.0195374
ANAPC2	Q9UJX6				RNF150	-0.781379	0.019721
ANAPC4	Q9UJX5				CLEC16A	-0.520475	0.0197608
ANAPC5	F5GZ05				CFL2	0.464856	0.0198655
ANAPC7	Q9UJX3				MAP3K11	0.425338	0.0199484
ANGEL1	Q9UNK9				TTLL3	0.588099	0.0199845
ANGEL2	Q5VTE6				EEF2	-0.394177	0.0201189
ANGPTL6	Q8NI99				DHTKD1	-0.491376	0.0203403
ANK1	P16157				ATG14	0.483173	0.0203493
ANKDD1B	ENST00000672802.1				CEBPD	0.527829	0.0204135
ANKFN1	A0A1B0GTR8				TANC2	-0.498999	0.0205476
ANKH	Q9HCJ1				SCYL2	0.370737	0.020778
ANKIB1	Q9P2G1				MID1IP1	-0.444618	0.0208309
ANKRA2	Q9H9E1				DCPS	-0.428461	0.020896
ANKRD10	Q9NXR5				LYL1	-1.2801	0.0211765
ANKRD11	Q6UB99				NANOS1	0.610144	0.0212231
ANKRD12	Q6UB98				C2orf88	-1.09979	0.021342
ANKRD13C	Q8N6S4				TGFBR2	0.425306	0.0214611
ANKRD13D	Q6ZTN6				CDKN1A	1.2455	0.021885
ANKRD16	Q6P6B7				PRR11	-0.353665	0.022127
ANKRD17	O75179				RXRA	-0.51497	0.0221771
ANKRD18CP	ENST00000354752.5				DCTN6	0.419512	0.022466
ANKRD22	Q5VYY1				KATNB1	-0.402482	0.0226264
ANKRD23	ENST00000476975.5				MED14	-0.544476	0.0226657
ANKRD24	Q8TF21				MFSD2B	-0.822017	0.0226698
ANKRD26	H0Y4T9				ARL10	-0.739457	0.0227025
ANKRD27	Q96NW4				RCAN3	0.624782	0.0227661
ANKRD28	O15084				DAAM1	0.704232	0.0229585
ANKRD29	Q8N6D5				HHLA3	0.6629	0.022993
ANKRD33B	A6NCL7				STX7	0.393836	0.0231498
ANKRD34B	A5PLL1				DIXDC1	0.463638	0.023189
ANKRD34C	P0C6C1				CORO2A	-0.46634	0.0231973
ANKRD36	A6QL64				SLU7	0.44038	0.0232518
ANKRD36C	A0A0C4DH05				ZNF467	0.512533	0.023255
ANKRD40	Q6AI12				EFCAB2	-0.398109	0.0232829
ANKRD42	ENST00000528190.1				KHSRP	-0.335145	0.0233768
ANKRD44	C9JY51				CCDC7	0.788886	0.0234996
ANKRD46	Q86W74				KATNAL1	0.69	0.0235335
ANKRD50	Q9ULJ7				STAM2	0.453858	0.0238175
ANKRD52	Q8NB46				GSDMB	0.979405	0.0238524
ANKRD54	V9GYU2				ADRM1	0.412793	0.0239591
ANKRD62	A6NC57				TTI1	-0.380929	0.0241537
ANKRD9	Q96BM1				EOGT	0.383283	0.0244596
ANKS1A	Q92625				KLF10	-0.577087	0.0246371
ANKS1B	F8VVQ4				STAT5B	-0.377255	0.0247792
ANKS6	H7C163				CHMP5	0.434978	0.0248075
ANO10	Q9NW15				CCDC122	4.51788	0.0248182
ANO6	Q4KMQ2				ZBTB6	0.491559	0.0250669
ANO7	Q6IWH7				MYC	-0.340353	0.0250883
ANO7L1	ENST00000602586.1				CGN	-0.73018	0.0252824
ANP32A	P39687				DPP9	-0.428398	0.0253402
ANP32AP1	ENST00000560832.1				BTBD3	0.482433	0.0255723
ANP32B	Q92688				RGS9	-0.909602	0.0256133
ANPEP	P15144				ACSM3	-0.942837	0.0256711
ANTKMT	ENST00000566525.5				WDFY3	0.489486	0.0256965
ANTXR1	Q9H6X2				MGAT4A	0.556717	0.0257931
ANTXR2	ENST00000506286.1				CDH5	2.87555	0.025902
ANTXRLP1	ENST00000604933.2				AFF2	-0.510332	0.0259152
ANXA11	Q5T0G8				BTF3L4	0.357156	0.0259922
ANXA2	H0YKV8				CTNS	-0.585919	0.0260458
ANXA4	ENST00000418066.2				NPRL3	-0.404799	0.0260705
ANXA7	P20073				ABCB10	-0.365151	0.0260817
ANXA9	O76027				SLC45A3	-0.5635	0.0262156
AOC2	O75106				PABPC1	-0.337456	0.0263712
AOC3	Q16853				ANKS1A	-0.438088	0.0265699
AOC4P	ENST00000569586.1				CFLAR	-0.376751	0.0265727
AOPEP	Q8N6M6				CIZ1	-0.422621	0.0271522
AOX1	Q06278				RAPGEF1	-0.434795	0.0272495
AP1AR	Q63HQ0				KPNA5	0.523995	0.0274133
AP1B1	Q10567				POLH	-0.460847	0.0275995
AP1G1	O43747				YIPF6	0.411452	0.0276571
AP1M1	Q9BXS5				FEZ2	0.425067	0.0276889
AP1S1	P61966				DNMT3A	-0.349188	0.0278959
AP1S3	Q96PC3				MBOAT1	0.488592	0.0279371
AP2A2	A0A0G2JS82				AGFG2	-0.715706	0.0279678
AP2B1	K7ERB2				MIB1	0.347986	0.0279794
AP3B1	O00203				CAPN2	-0.519744	0.0280587
AP3M1	Q9Y2T2				BRWD3	0.364863	0.028089
AP3M2	H0YBM0				CLCN5	-0.527052	0.0282505
AP3S2	P59780				NCK2	0.363697	0.0282956
AP4B1-AS1	ENST00000419536.1				GTSE1	-0.395052	0.0287175
AP4E1	Q9UPM8				RN7SL3	2.98395	0.0288026
AP5B1	Q2VPB7				FAM64A	-0.680897	0.0289263
AP5M1	Q9H0R1				THBD	4.48626	0.0292101
AP5S1	Q9NUS5				C6orf120	0.467291	0.0293649
AP5Z1	O43299				LAPTM4A	0.521948	0.0295472
APAF1	O14727				ZNF282	-0.384455	0.0301006
APBA1	Q02410				PIR	0.572502	0.0301683
APBA2	Q99767				ADCY7	-1.50636	0.0302257
APBB1	O00213				EVI5L	0.552313	0.0302351
APBB1IP	Q7Z5R6				PHLDB3	-0.790686	0.0302384
APBB2	ENST00000502682.1				SLC39A10	0.514554	0.0303965
APC2	Q9BV35				C1GALT1C1	0.584731	0.0305188
APCDD1L	Q8NCL9				LMAN1	0.375027	0.0305386
APCDD1L-DT	ENST00000427140.5				UBE2D2	-0.353737	0.030596
APEH	P13798				ASMTL	-4.48875	0.0308515
APEX2	Q9UBZ4				ANXA4	0.66912	0.0309846
APH1A	Q96BI3				HGF	0.886123	0.0309968
APH1B	Q8WW43				TRAF7	-0.572782	0.0311435
API5P1	ENST00000424316.1				ASF1B	-0.417323	0.0312324
APIP	S4R3D6				FEN1	-0.341199	0.0313797
APLN	Q9ULZ1				MAPK11	0.665628	0.0314017
APLP2	Q06481				XAB2	-0.399578	0.0315831
APOBEC3F	Q8IUX4				DAPK1	-0.553142	0.0316541
APOF	Q13790				LUZP1	-0.360405	0.0316772
APOL1	O14791				PPP1R15A	0.40725	0.0318479
APOL2	Q9BQE5				RPRD1A	0.36401	0.0322451
APOL3	O95236				CFAP44	1.08183	0.0323792
APOL6	Q9BWW8				TPRA1	-0.400966	0.0324158
APPBP2	Q92624				PARP1	-0.322875	0.0324862
APPL1	Q9UKG1				SLC38A1	-0.317714	0.0327322
APRT	P07741				GSE1	-0.415013	0.032985
APTX	ENST00000672846.1				PRRC2A	-5.98497	0.0330102
AQR	O60306				NEURL1	-0.413672	0.0330929
ARAF	Q96II5				CREBL2	0.552012	0.0332757
ARAP1	Q96P48				DAZAP2	0.376068	0.0333133
ARAP2	ENST00000503225.5				LRRC14	-0.408901	0.0335119
ARC	Q7LC44				PADI4	0.631685	0.0335644
AREL1	H0YJ67				RAB11B	-0.377872	0.0336875
ARF1	P84077				LIG1	-0.327114	0.0337021
ARF4P2	ENST00000430209.1				CNDP2	-0.381824	0.0337539
ARF6	P62330				SENP5	0.355799	0.0341675
ARFGAP1	Q9NP61				ZNF385C	-0.717485	0.0343354
ARFGEF1	Q9Y6D6				MKI67	-0.319681	0.0344865
ARFGEF2	Q9Y6D5				HSP90AB3P	-0.415791	0.0345082
ARFIP1	P53367				EIF3FP3	-0.531974	0.0346217
ARFIP2	A0A087X1E4				OXSR1	-0.477531	0.0346504
ARFRP1	Q13795				MPRIP	-0.37608	0.034722
ARGFX	A6NJG6				M6PR	0.400572	0.0349044
ARGLU1	Q9NWB6				SPINT1	0.633811	0.0349565
ARHGAP1	Q07960				DHX8	-0.375555	0.0354479
ARHGAP10	Q5T5U3				CWC15	0.363267	0.0357293
ARHGAP11B	Q3KRB8				ACTL8	-0.846938	0.035736
ARHGAP15	B8ZZK0				SND1	-0.377871	0.0360338
ARHGAP18	Q8N392				POR	-0.380114	0.0364596
ARHGAP19-SLIT1	ENST00000479633.2				COMMD6	0.379626	0.0366285
ARHGAP20	Q9P2F6				ALG5	0.434714	0.0366549
ARHGAP22	D6RBJ8				NPM3	-0.396404	0.0367505
ARHGAP26	Q9UNA1				APAF1	0.415728	0.0368226
ARHGAP27	A0A0G2JP16				SLC39A6	0.370982	0.0370661
ARHGAP27P1-BPTFP1-KPNA2P3	ENST00000578492.5				PTPRG	0.47095	0.0372882
ARHGAP29	F8VWZ8				HIPK2	0.367746	0.0373564
ARHGAP29-AS1	ENST00000656153.1				MAP2K7	0.376188	0.0373808
ARHGAP31	Q2M1Z3				C11orf30	0.410089	0.0380577
ARHGAP32	A7KAX9				TMEM68	0.475011	0.038236
ARHGAP35	Q9NRY4				FJX1	0.418988	0.0385735
ARHGAP39	Q9C0H5				HMHA1	-0.389252	0.0386542
ARHGAP45	Q92619				UPF1	-0.337068	0.0388697
ARHGAP5	Q13017				SLC16A7	0.376399	0.0388835
ARHGAP5-AS1	ENST00000553596.2				G6PD	-0.350679	0.0389832
ARHGDIA	ENST00000584397.1				EFHB	2.66469	0.0391564
ARHGEF10	O15013				EXT2	-0.339775	0.0393947
ARHGEF11	O15085				MZT1	0.357849	0.0395518
ARHGEF12	Q9NZN5				FUCA2	0.404425	0.0397671
ARHGEF16	Q5VV41				RAP2B	-0.364395	0.0397927
ARHGEF17	Q96PE2				MGAM	-0.672494	0.0398698
ARHGEF25	Q86VW2				IDH1	0.502288	0.0398954
ARHGEF26	Q96DR7				CHKA	-0.419545	0.039921
ARHGEF28	Q8N1W1				MAP2K4	0.478973	0.0399639
ARHGEF3	Q9NR81				ABCA7	-0.685976	0.039991
ARHGEF33	A8MVX0				LRRC37A4P	-0.525936	0.0400123
ARHGEF37	A1IGU5				PDPR	-0.354533	0.0400454
ARHGEF38	ENST00000503289.1				VDAC3	-0.343399	0.0401038
ARHGEF39	Q8N4T4				NFATC2	-0.361694	0.0401272
ARHGEF4	E7EV07				IL1RAP	0.418633	0.0401474
ARHGEF40	Q8TER5				CHPF	-1.65126	0.0401586
ARHGEF6	Q15052				ULBP3	0.85691	0.040196
ARHGEF9	A0A096LNK4				ANTXR1	1.20818	0.040305
ARID1A	H0Y488				PIP4K2A	-0.36118	0.0403645
ARID2	Q68CP9				GOLGA5	0.362471	0.0405753
ARID3A	Q99856				EPN1	-0.333801	0.0408458
ARID3B	Q8IVW6				RICTOR	0.352986	0.0408771
ARID3C	A6NKF2				ALDH1L2	-1.29843	0.0409065
ARID4A	P29374				ESYT1	-0.311353	0.0409821
ARID4B	H7C5R6				PFKFB3	-0.372296	0.0410119
ARID5B	Q14865				LIMK1	-0.506103	0.0410449
ARIH1	Q9Y4X5				POLR3D	0.4323	0.0413147
ARIH2	Q6IBL8				IMMP2L	0.55129	0.0413266
ARIH2OS	ENST00000647812.1				CRTC2	0.350274	0.041447
ARL1	P40616				NLGN2	-0.598399	0.0415324
ARL10	H0Y8L6				MBLAC2	0.346925	0.0415585
ARL13A	Q5H913				POLR3A	-0.346267	0.0416242
ARL14EP	Q8N8R7				EIF1	-0.312724	0.0417578
ARL17A	Q8IVW1				SLC16A3	0.699759	0.0419784
ARL2-SNX15	V9GYD0				NDUFB1	0.380892	0.0425407
ARL3	P36405				THOC6	-0.379219	0.0426415
ARL4A	P40617				MFN2	-0.323541	0.0428047
ARL4D	P49703				ZPR1	0.354164	0.0428444
ARL5A	ENST00000495604.5				AURKB	-0.428276	0.0428575
ARL5B	Q96KC2				NAA30	-0.398822	0.0429119
ARL6	Q9H0F7				RRP1B	-0.310915	0.0430857
ARL6IP5	O75915				ELMOD2	0.382298	0.0431688
ARL6IP6	Q8N6S5				POP7	-0.444579	0.043528
ARL9	Q6T311				PRPF8	-0.301492	0.0436264
ARMC1	Q9NVT9				ZNF117	0.516381	0.0436444
ARMC10	Q8N2F6				SGSM2	-0.386817	0.0436499
ARMC10P1	ENST00000313754.4				USP40	0.706758	0.0437397
ARMC12	Q5T9G4				SDE2	0.402517	0.0437711
ARMC2	Q8NEN0				DAP	0.351914	0.0437883
ARMC6	H0YGL0				ETV6	-0.372688	0.043849
ARMC7	Q9H6L4				QSER1	-0.361977	0.0440488
ARMC9	Q7Z3E5				PRKX	0.338668	0.0441744
ARMCX3	Q9UH62				KDELR1	-0.381919	0.0442193
ARMCX4	Q5H9R4				MTSS1	-0.408283	0.0442496
ARMCX5	Q6P1M9				TMEM9B	0.413481	0.0442702
ARMH3	Q5T2E6				GNA12	-0.384792	0.044538
ARMH4	Q86TY3				NACC2	-0.680208	0.0447441
ARNILA	ENST00000313031.2				ZNF574	-0.418075	0.0447955
ARNT	P27540				CBX4	-0.369369	0.0451538
ARNTL2	Q8WYA1				ITGB3BP	0.373181	0.0452492
ARPC2	Q53R19				XYLB	-0.389742	0.0452998
ARPC3	ENST00000475777.2				EPB41L1	-1.45498	0.045534
ARPC3P2	ENST00000457786.1				GOLGB1	0.339075	0.0457094
ARPC3P5	ENST00000448802.1				RCOR1	-0.332573	0.0458284
ARPC5	O15511				SIN3B	-0.381899	0.0458682
ARPC5L	Q9BPX5				DERL2	0.448333	0.0459349
ARPP19	P56211				MRPL33	0.387483	0.0462712
ARRB1	P49407				RPL28	-0.337193	0.0462837
ARRDC2	Q8TBH0				NEU1	9.53395	0.0463495
ARRDC3	Q96B67				PAK4	0.401338	0.0463657
ARRDC3-AS1	ENST00000664205.1				INPP4B	0.736979	0.0463974
ARRDC4	Q8NCT1				PXMP4	-0.488321	0.046492
ARSB	P15848				SRSF8	-0.433401	0.0464924
ARSD	P51689				ABCD1	-0.372563	0.0465781
ARSF	P54793				2024-03-08	0.345396	0.0467155
ARSK	Q6UWY0				SUCLG2	0.417913	0.04681
ARTN	Q5T4W7				PRKCD	-0.552012	0.0470678
ARV1	Q9H2C2				TBC1D8	0.381867	0.0472298
ARX	ENST00000637394.1				MCM6	-0.296921	0.0472875
ASAH1	Q13510				DPYSL2	1.1278	0.0473234
ASAP1	Q9ULH1				TADA2B	-0.458921	0.0474218
ASAP2	O43150				BCCIP	0.309709	0.0477769
ASB1	ENST00000463352.5				OSCAR	-1.01294	0.047954
ASB10	Q8WXI3				GNG12	2.42965	0.0480603
ASB14	A6NK59				SLC17A5	0.510684	0.0481188
ASB15	Q8WXK1				VPS18	-0.34412	0.0484641
ASB3	H7BYZ6				RNF38	0.379419	0.0484954
ASB7	Q9H672				SLC2A13	0.632877	0.0485523
ASB8	F5GZZ3				SLC35E2B	-0.340808	0.0490665
ASB9	Q96DX5				PSEN1	0.318614	0.049355
ASCC3	Q8N3C0				STK38	0.379252	0.0493839
ASF1B	Q9NVP2				FGGY	0.631501	0.0495796
ASH1L	Q9NR48				JADE3	-0.391017	0.0497849
ASH1L-AS1	ENST00000452809.1				RABIF	-0.432736	0.0499099
ASH2L	H0YAQ0				NELFA	0.359099	0.049926
ASIC1	P78348				PLEC	-0.413905	0.0499666
ASIC3	Q9UHC3				C18orf25	0.347229	0.0504126
ASIP	P42127				CDC37L1	0.541027	0.0504811
ASMTL	O95671				ALDH1B1	0.356878	0.0505596
ASPH	Q12797				BNIP3L	0.34615	0.0505958
ASPHD2	Q6ICH7				ZER1	-0.393294	0.0506057
ASPM	Q8IZT6				TSPAN33	-0.491722	0.0507769
ASPRV1	Q53RT3				TPRN	-0.421253	0.0508941
ASPSCR1	J3QL04
ASXL2	Q76L83
ASXL3	Q9C0F0
ATAD1	Q8NBU5
ATAD2	A0A0B4J211
ATAD2B	Q9ULI0
ATAD3C	Q5T2N8
ATAD5	Q96QE3
ATF1	F8VS03
ATF4	P18848
ATF6	P18850
ATF7IP	Q6VMQ6
ATF7IP2	ENST00000564797.5
ATG101	ENST00000547409.1
ATG12	O94817
ATG13	O75143
ATG14	Q6ZNE5
ATG16L2	F5GWZ9
ATG2B	Q96BY7
ATG4B	Q9Y4P1
ATG4C	Q96DT6
ATG7	O95352
ATG9A	Q7Z3C6
ATIC	ENST00000442048.3
ATL2	Q8NHH9
ATL3	Q6DD88
ATN1	P54259
ATOH1	Q92858
ATOH7	Q8N100
ATOH8	Q96SQ7
ATOX1	E5RIM7
ATP11B	Q9Y2G3
ATP11C	ENST00000485626.1
ATP12A	P54707
ATP13A3	Q9H7F0
ATP13A4	ENST00000489140.1
ATP1A1	P05023
ATP1B1	P05026
ATP1B3	C9JA36
ATP2A2	F8W1Z7
ATP2A3	Q93084
ATP2B1	P20020
ATP2B1-AS1	ENST00000605386.1
ATP2B2	Q01814
ATP2B3	Q16720
ATP2C2	O75185
ATP5F1AP3	ENST00000573189.2
ATP5F1E	P56381
ATP5F1EP2	ENST00000381026.4
ATP5IF1	A0A0B4J230
ATP5MC1P3	ENST00000463301.1
ATP5MC1P4	ENST00000430660.1
ATP5MC2	ENST00000550241.1
ATP5MC2P4	ENST00000442175.1
ATP5MC3	P48201
ATP5MD	Q96IX5
ATP5MF	P56134
ATP5MPL	P56378
ATP5PDP2	ENST00000433885.2
ATP6AP1L	ENST00000508366.5
ATP6AP2	H7C240
ATP6V0A2	Q9Y487
ATP6V0A4	Q9HBG4
ATP6V0E1	O15342
ATP6V0E2	Q8NHE4
ATP6V0E2-AS1	ENST00000488315.5
ATP6V1A	P38606
ATP6V1B2	H0YC45
ATP6V1C1	P21283
ATP6V1D	G3V341
ATP6V1E1	Q53Y06
ATP6V1E1P1	ENST00000439215.1
ATP6V1E2	ENST00000524249.5
ATP6V1G1	O75348
ATP6V1H	Q9UI12
ATP7B	ENST00000634519.1
ATP8A1	Q9Y2Q0
ATP8A2	Q9NTI2
ATP8B1	O43520
ATP8B4	H0YMB5
ATPAF1	I3L448
ATPAF2	J3KTB2
ATPSCKMT	Q6P4H8
ATR	ENST00000658083.1
ATRAID	Q6UW56
ATRN	O75882
ATRX	P46100
ATXN1	P54253
ATXN10	Q9UBB4
ATXN2	A0A2R8Y7E6
ATXN2-AS	ENST00000547021.1
ATXN7	O15265
ATXN7L1	Q9ULK2
ATXN7L3B	Q96GX2
AUH	Q13825
AUNIP	Q9H7T9
AURKA	O14965
AURKB	Q96GD4
AUTS2	Q8WXX7
AVEN	Q9NQS1
AVIL	F8VVU1
AVPI1	Q5T686
AVPR1B	P47901
AZIN1	O14977
AZIN2	Q96A70
B2M	P61769
B3GALNT2	Q8NCR0
B3GALT6	Q96L58
B3GLCT	Q6Y288
B3GNT10	A8MXE2
B3GNT2	Q9NY97
B3GNT9	Q6UX72
B4GALT1	Q86XA6
B4GALT1-AS1	ENST00000654325.1
B4GALT2	O60909
B4GALT5	O43286
B4GALT6	ENST00000578114.1
B4GAT1	O43505
B9D1	ENST00000671102.1
BAALC	Q8WXS3
BAAT	Q14032
BABAM2	Q9NXR7
BACE1	P56817
BACH1	Q9BX63
BACH2	Q9BYV9
BAD	Q92934
BAG1	ENST00000493917.5
BAG2	O95816
BAG3	O95817
BAG4	O95429
BAHCC1	Q9P281
BAHD1	Q8TBE0
BAIAP2-DT	ENST00000577066.2
BAIAP2L2	Q6UXY1
BAMBI	Q13145
BANK1	ENST00000502990.5
BANP	Q8N9N5
BAP1	Q92560
BARD1	Q99728
BARHL1	Q9BZE3
BARX1	Q9HBU1
BASP1	P80723
BAZ1A	Q9NRL2
BAZ1B	Q9UIG0
BAZ2A	ENST00000550730.1
BAZ2B	Q9UIF8
BBS10	Q8TAM1
BBS12	Q6ZW61
BBS4	Q96RK4
BBS7	Q8IWZ6
BBS9	ENST00000672717.1
BBX	Q8WY36
BCAP29	F8WDG1
BCAP31	C9JQ75
BCAR1	P56945
BCAR3	O75815
BCAS1	O75363
BCAS2	O75934
BCAS3	K7EJU7
BCAS4	Q8TDM0
BCAT1	P54687
BCCIP	Q9P287
BCKDHB	P21953
BCKDK	O14874
BCL10	O95999
BCL2	P10415
BCL2A1	Q16548
BCL2L14	Q9BZR8
BCL2L2	G3V3B7
BCL3	P20749
BCL7A	Q4VC05
BCL7C	Q8WUZ0
BCLAF3	A2AJT9
BCO2	Q9BYV7
BCORL1	Q5H9F3
BCR	ENST00000479188.5
BCRP1	Q9UNQ0
BDH1	Q02338
BDP1	Q99952
BEAN1	Q3B7T3
BEGAIN	G3V3A2
BEND3	Q5T5X7
BEND3P1	ENST00000449695.1
BEND4	Q6ZU67
BEND6	Q5SZJ8
BEST1	E9PMB5
BEST3	Q8N1M1
BET1	Q68DU7
BET1L	B8ZZS0
BEX1	Q9HBH7
BEX3	Q00994
BFSP1	Q12934
BHLHA15	Q7RTS1
BHLHE40	Q6IB83
BHLHE41	Q9C0J9
BHMG1	C9JSJ3
BICD1	Q96G01
BICD2	Q8TD16
BICRAL	Q6AI39
BID	P55957
BIK	Q13323
BIN1	O00499
BIN2P1	ENST00000504996.1
BIRC6	Q9NR09
BLACE	ENST00000378120.5
BLCAP	ENST00000411780.1
BLOC1S4	Q9NUP1
BLOC1S6	ENST00000567740.5
BLVRA	P53004
BLZF1	Q9H2G9
BMF	Q96LC9
BMI1	P35226
BMP4	Q53XC5
BMP6	P22004
BMP8A	Q7Z5Y6
BMP8B	P34820
BMPR1A	P36894
BMPR1B	O00238
BMPR2	Q13873
BMS1	Q14692
BMT2	Q1RMZ1
BMX	P51813
BNIP1	Q12981
BNIP3	Q12983
BNIP3L	H0YBC7
BNIPL	Q7Z465
BOD1	Q96IK1
BOD1L1	Q8NFC6
BOD1L2	Q8IYS8
BOK	Q9UMX3
BOLA1	Q9Y3E2
BOLA2P3	ENST00000404566.2
BOP1	Q14137
BORCS5	Q969J3
BORCS6	Q96GS4
BPGM	P07738
BPHL	Q86WA6
BPIFB9P	ENST00000246222.3
BRAF	H7C560
BRAFP1	ENST00000445336.2
BRAP	Q7Z569
BRCA1	P38398
BRCA2	P51587
BRD1	O95696
BRD3	Q15059
BRD4	O60885
BRD7	Q9NPI1
BRD8	Q9H0E9
BRD9	ENST00000493082.5
BRI3	Q9NQX7
BRICD5	Q6PL45
BRIP1	Q9P0J6
BRIX1	Q8TDN6
BRK1	Q8WUW1
BRMS1L	H0YHD0
BRPF1	P55201
BRSK1	Q8TDC3
BRSK2	Q8IWQ3
BRWD3	Q6RI45
BSDC1	Q9NW68
BSN	Q9UPA5
BST2	Q10589
BTAF1	Q2M1V9
BTBD11	A6QL63
BTBD19	ENST00000485668.5
BTBD3	Q9Y2F9
BTBD9	Q96Q07
BTC	P35070
BTF3	P20290
BTF3L4	Q96K17
BTF3P5	ENST00000457252.2
BTG1	Q6IBC8
BTG2	P78543
BTG3	A0A0G2JRS5
BTK	Q06187
BTLA	Q7Z6A9
BTNL3	Q6UXE8
BTNL9	Q6UXG8
BUB1B	O60566
BUB3	O43684
BUD13	Q9BRD0
BUD23	B3KR83
BVES	Q8NE79
BYSL	Q13895
BZW1	Q7L1Q6
BZW1P1	ENST00000454901.1
C10orf143	A0A2R8YF93
C11orf1	Q9H5F2
C11orf16	Q9NQ32
C11orf24	Q96F05
C11orf42	Q8N5U0
C11orf49	Q9H6J7
C11orf58	O00193
C11orf65	Q8NCR3
C11orf68	Q9H3H3
C11orf71	Q6IPW1
C11orf80	E9PMU2
C11orf95	C9JLR9
C12orf29	Q8N999
C12orf4	Q9NQ89
C12orf40	Q86WS4
C12orf42	Q96LP6
C12orf49	Q9H741
C12orf50	ENST00000546547.1
C12orf57	ENST00000538392.1
C12orf75	F8VXK5
C12orf76	ENST00000546651.3
C14orf119	Q9NWQ9
C15orf39	Q6ZRI6
C15orf48	H0YKW5
C15orf61	A6NNL5
C16orf70	Q9BSU1
C16orf72	Q14CZ0
C16orf87	Q6PH81
C16orf95	ENST00000562840.1
C16orf96	A6NNT2
C17orf100	A8MU93
C17orf58	A0A1B0GTI9
C17orf67	Q0P5P2
C17orf80	Q9BSJ5
C18orf25	Q96B23
C18orf32	Q8TCD1
C18orf54	J3KRX3
C19orf12	Q9NSK7
C19orf18	Q8NEA5
C19orf25	Q9UFG5
C19orf38	A8MVS5
C19orf47	Q8N9M1
C19orf53	Q9UNZ5
C19orf73	Q9NVV2
C19orf85	A0A1B0GUS0
C1D	ENST00000470189.2
C1GALT1	C9K0C8
C1GALT1C1	Q96EU7
C1GALT1P1	ENST00000548895.1
C1orf112	ENST00000498289.5
C1orf115	Q9H7X2
C1orf122	Q6ZSJ8
C1orf147	ENST00000367119.1
C1orf162	Q8NEQ5
C1orf189	Q5VU69
C1orf21	Q9H246
C1orf216	Q8TAB5
C1orf220	ENST00000521244.1
C1orf226	A1L170
C1orf35	ENST00000472617.5
C1orf53	Q5VUE5
C1orf54	Q8WWF1
C1orf56	Q9BUN1
C1orf74	Q96LT6
C1QBP	I3L3Q7
C1QL1	O75973
C1QL3	Q5VWW1
C1QL4	Q86Z23
C1QTNF12	Q5T7M4
C1QTNF3-AMACR	E9PGA6
C1QTNF6	ENST00000497071.1
C1QTNF7-AS1	ENST00000502344.5
C1S	P09871
C20orf194	Q5TEA3
C20orf204	ENST00000444463.5
C20orf27	Q9GZN8
C2CD2L	O14523
C2CD3	Q4AC94
C2CD4C	Q8TF44
C2CD4D-AS1	ENST00000434182.1
C2CD6	Q53TS8
C2orf16	C9JG08
C2orf27A	ENST00000652878.1
C2orf42	ENST00000470096.1
C2orf49	Q9BVC5
C2orf50	Q96LR7
C2orf69	ENST00000491721.1
C2orf72	A6NCS6
C2orf73	C9J598
C2orf76	Q3KRA6
C2orf88	ENST00000495546.1
C3	M0R1Q1
C3AR1	Q16581
C3orf18	Q9UK00
C3orf20	Q8ND61
C3orf38	ENST00000485219.1
C3orf49	Q96BT1
C3orf70	A6NLC5
C4orf3	Q8WVX3
C4orf33	Q8N1A6
C4orf48	Q5BLP8
C4orf50	E9PNW5
C4orf51	C9J302
C5	P01031
C5AR1	M0QZK7
C5AR2	Q9P296
C5orf15	Q8NC54
C5orf22	Q49AR2
C5orf24	Q7Z6I8
C5orf51	A6NDU8
C5orf63	A6NC05
C6orf120	Q7Z4R8
C6orf132	Q5T0Z8
C6orf226	Q5I0X4
C6orf52	ENST00000646332.1
C6orf62	Q9GZU0
C7orf25	Q9BPX7
C7orf26	Q96N11
C7orf31	Q8N865
C7orf61	Q8IZ16
C8G	ENST00000649755.1
C8orf34	Q49A92
C8orf76	Q96K31
C9	P02748
C9orf131	Q5VYM1
C9orf153	Q5TBE3
C9orf24	Q8NCR6
C9orf40	Q8IXQ3
C9orf43	Q8TAL5
C9orf64	Q5T6V7
C9orf72	ENST00000673600.1
C9orf78	Q9NZ63
C9orf85	F6X0R3
CA11	O75493
CA13	Q8N1Q1
CA14	Q9ULX7
CA5B	C9IZP3
CA8	P35219
CAB39	Q9Y376
CAB39L	Q9H9S4
CABCOCO1	Q8IVU9
CABLES2	Q9BTV7
CABP1	Q9NZU7
CABP7	Q86V35
CACFD1	Q9UGQ2
CACNA1D	A0A1B0GTN0
CACNA1E	E9PIE8
CACNA1I	Q9P0X4
CACNA2D1	P54289
CACNB3	ENST00000547693.5
CACNG1	Q06432
CACNG4	Q9UBN1
CACNG5	Q9UF02
CACTIN	Q8WUQ7
CACTIN-AS1	ENST00000592274.1
CACUL1	Q86Y37
CACYBP	Q9HB71
CACYBPP2	ENST00000453625.1
CAD	P27708
CADM2	Q8N3J6
CADM4	Q8NFZ8
CAGE1	Q8TC20
CALCB	E7ESF5
CALCOCO1	Q9P1Z2
CALCOCO2	ENST00000510997.1
CALHM2	Q9HA72
CALM1	P0DP23
CALR4P	ENST00000431943.1
CALU	Q6IAW5
CAMK1D	Q8IU85
CAMK2B	Q13554
CAMK2D	Q13557
CAMK2N1	Q7Z7J9
CAMK4	Q16566
CAMKK1	ENST00000573483.1
CAMKK2	Q96RR4
CAMKMT	Q7Z624
CAMLG	P49069
CAMSAP1	Q5T5Y3
CAMSAP2	Q08AD1
CAMSAP3	Q9P1Y5
CAMTA1	Q9Y6Y1
CAMTA1-DT	ENST00000442889.1
CAND1	Q86VP6
CANX	P27824
CAP1P2	ENST00000417455.1
CAPG	B8ZZL6
CAPN10-DT	ENST00000567819.1
CAPN2	P17655
CAPN5	O15484
CAPN7	Q9Y6W3
CAPNS1	K7EMQ1
CAPRIN1	Q14444
CAPZA1	P52907
CAPZA2	P47755
CARD10	Q9BWT7
CARD18	ENST00000528811.1
CARD6	A0A0B4J1T5
CARD8	ENST00000600800.1
CARD8-AS1	ENST00000602172.1
CARF	Q9NXV6
CARMIL1	Q5VZK9
CARMN	ENST00000602315.2
CARNMT1	Q5T8U9
CARNMT1-AS1	ENST00000455609.1
CASC11	ENST00000672942.1
CASC15	ENST00000652081.1
CASC3	ENST00000418132.7
CASC6	ENST00000656997.1
CASD1	C9JDR3
CASK	O14936
CASKIN1	Q8WXD9
CASKIN2	Q8WXE0
CASP10	Q92851
CASP16P	ENST00000428155.1
CASP6	P55212
CASP8	Q14790
CASP9	A0A087WX72
CASQ1	P31415
CASS4	Q9NQ75
CAST	H0Y944
CASTOR2	A6NHX0
CASZ1	Q86V15
CAT	P04040
CATIP-AS2	ENST00000411433.1
CATSPER2P1	ENST00000439564.5
CATSPER3	Q86XQ3
CATSPERB	Q9H7T0
CATSPERE	ENST00000473875.5
CAV3	ENST00000472766.1
CAVIN1	Q6NZI2
CAVIN2	O95810
CAVIN4	Q5BKX8
CBFA2T2	O43439
CBLB	C9K048
CBLC	Q9ULV8
CBLL1	Q75N03
CBLN3	Q6UW01
CBWD1	Q9BRT8
CBX1	Q6IBN6
CBX2	Q14781
CBX3	Q13185
CBX4	O00257
CBX5	V9HWG0
CBX6	O95503
CBX7	ENST00000475962.5
CBX8	Q9HC52
CBY3	A6NI87
CC2D1B	ENST00000470844.5
CCAR1	F5H3I8
CCAR2	Q8N163
CCDC102A	Q96A19
CCDC106	K7EMP7
CCDC112	Q8NEF3
CCDC113	Q9H0I3
CCDC115	Q96NT0
CCDC116	Q8IYX3
CCDC117	Q8IWD4
CCDC120	Q96HB5
CCDC122	ENST00000470137.5
CCDC124	Q96CT7
CCDC125	Q86Z20
CCDC126	Q96EE4
CCDC127	Q96BQ5
CCDC134	Q9H6E4
CCDC136	C9IYI5
CCDC137	Q6PK04
CCDC138	V9GZ19
CCDC144A	C9JT67
CCDC144CP	ENST00000433419.2
CCDC144NL	ENST00000539484.1
CCDC146	ENST00000488998.1
CCDC149	Q6ZUS6
CCDC150	ENST00000461243.1
CCDC158	Q5M9N0
CCDC162P	ENST00000368966.10
CCDC167	Q9P0B6
CCDC168	Q8NDH2
CCDC171	ENST00000486641.2
CCDC173	Q0VFZ6
CCDC181	Q5TID7
CCDC186	Q7Z3E2
CCDC191	Q8NCU4
CCDC192	P0DO97
CCDC22	O60826
CCDC24	V9GYE2
CCDC26	ENST00000644557.1
CCDC28A-AS1	ENST00000624173.1
CCDC3	Q9BQI4
CCDC34	ENST00000529615.1
CCDC36	Q8IYA8
CCDC38	Q502W7
CCDC47	Q96A33
CCDC50	Q8IVM0
CCDC51	Q96ER9
CCDC57	ENST00000584717.1
CCDC59	F8VNY5
CCDC6	Q16204
CCDC61	Q9Y6R9
CCDC62	Q6P9F0
CCDC7	A0A1B0GWZ1
CCDC70	Q6NSX1
CCDC71	Q8IV32
CCDC73	ENST00000534415.1
CCDC74A	ENST00000465939.1
CCDC77	Q9BR77
CCDC80	Q76M96
CCDC81	Q6ZN84
CCDC85B	Q15834
CCDC85C	A6NKD9
CCDC87	Q9NVE4
CCDC88C	Q9P219
CCDC9	A0A2R8Y4Z8
CCDC90B	Q9GZT6
CCDC91	F5GWR1
CCL20	A0A2R8Y806
CCM2	ENST00000461377.5
CCN1	P20248
CCN3	P48745
CCNA1	P78396
CCNB1	P14635
CCNB1IP1	Q9NPC3
CCNB3	Q8WWL7
CCND1	Q6FI00
CCND3	P30281
CCNE2	O96020
CCNG1	ENST00000509143.1
CCNG2	Q16589
CCNI	Q14094
CCNI2	Q6ZMN8
CCNJL	ENST00000518764.1
CCNL1	Q9UK58
CCNO	P22674
CCNT1	O60563
CCNT2	O60583
CCNT2-AS1	ENST00000392929.6
CCNY	Q8ND76
CCNYL1	H7C0P7
CCP110	O43303
CCR4	P51679
CCSAP	Q6IQ19
CCSER2	Q9H7U1
CCT2	ENST00000546859.5
CCT4	P50991
CCT5	E9PCA1
CCT5P1	ENST00000502314.1
CCT6A	P40227
CCT6B	J3KRI6
CCT6P2	ENST00000507234.1
CCT7	Q99832
CD101	Q93033
CD109	Q6YHK3
CD164	Q04900
CD180	Q99467
CD226	J3QKM7
CD244	Q9BZW8
CD274	Q9NZQ7
CD276	H0YLT8
CD28	P10747
CD2AP	Q9Y5K6
CD2BP2	O95400
CD2BP2-DT	ENST00000563252.2
CD300C	Q08708
CD33	ENST00000598473.1
CD38	P28907
CD4	P01730
CD47	A0A2R8Y484
CD58	P19256
CD72	ENST00000465754.6
CD74	P04233
CD79A	P11912
CD82	P27701
CD83	A0A087WX61
CD8A	P01732
CD8B	P10966
CD96	E9PEJ1
CD99L2	Q8TCZ2
CDADC1	Q9BWV3
CDC14A	Q9UNH5
CDC14B	O60729
CDC20	Q12834
CDC23	Q9UJX2
CDC25A	P30304
CDC25C	P30307
CDC26	ENST00000490408.5
CDC27	P30260
CDC27P1	ENST00000445384.1
CDC37	Q16543
CDC37L1	Q7L3B6
CDC40	Q5SRN1
CDC42BPA	Q5VT25
CDC42BPB	Q9Y5S2
CDC42BPG	Q6DT37
CDC42EP1	Q00587
CDC42EP3	C9J7F7
CDC42EP4	Q9H3Q1
CDC42P4	ENST00000510507.2
CDC42SE1	Q9NRR8
CDC5L	Q99459
CDC6	Q99741
CDC7	O00311
CDC73	Q6P1J9
CDCA2	Q69YH5
CDCA3	Q99618
CDCA4	Q9BXL8
CDCA8	Q53HL2
CDCP1	Q9H5V8
CDH12	P55289
CDH15	P55291
CDH2	P19022
CDH20	Q9HBT6
CDH22	Q9UJ99
CDH26	Q8IXH8
CDH5	P33151
CDHR2	Q9BYE9
CDHR3	Q6ZTQ4
CDIP1	Q9H305
CDK11A	Q9UQ88
CDK11B	P21127
CDK12	H0YLT2
CDK13	Q14004
CDK14	C9IYJ9
CDK17	Q00537
CDK19	ENST00000497709.1
CDK2AP1	O14519
CDK2AP2P2	ENST00000478512.1
CDK4	F8W1L8
CDK5	Q00535
CDK5R1	Q15078
CDK6	Q00534
CDK8P2	ENST00000415020.1
CDK9	P50750
CDKAL1	Q5VV42
CDKL1	ENST00000356146.5
CDKL2	J3KNE8
CDKL4	Q5MAI5
CDKL5	O76039
CDKN1A	P38936
CDKN1B	ENST00000477087.1
CDKN2AIPNL	Q96HQ2
CDKN2AIPNLP1	ENST00000460287.2
CDKN2B-AS1	ENST00000650946.1
CDKN2C	Q6ICV4
CDKN2D	P55273
CDNF	Q49AH0
CDR2L	Q86X02
CDS1	Q92903
CDS2	O75420
CDT1	Q9H211
CDV3	Q9UKY7
CDX2	Q99626
CDYL	Q9Y232
CDYL2	Q8N8U2
CEACAM20	Q6UY09
CEACAM22P	ENST00000446628.5
CEBPA	P49715
CEBPA-DT	ENST00000592982.2
CEBPB	P17676
CEBPB-AS1	ENST00000613921.1
CEBPD	P49716
CEBPG	P53567
CEBPZ	Q03701
CECR2	B7WPH3
CELA2B	P08218
CELF1	Q92879
CELF3	Q5SZQ8
CELF5	Q8N6W0
CELSR1	Q9NYQ6
CELSR2	Q9HCU4
CELSR3	Q9NYQ7
CEMIP	Q8WUJ3
CEMIP2	F5GZC1
CEND1	Q8N111
CENPA	ENST00000475662.5
CENPB	P07199
CENPC	Q03188
CENPF	P49454
CENPI	Q92674
CENPJ	Q9HC77
CENPK	Q9BS16
CENPL	Q8N0S6
CENPP	Q6IPU0
CENPQ	Q7L2Z9
CENPS-CORT	ENST00000400900.6
CENPV	ENST00000582062.1
CENPVL3	A0A0U1RRI6
CENPX	J3QR35
CEP104	O60308
CEP120	Q8N960
CEP126	Q9P2H0
CEP128	H0YJE3
CEP135	Q66GS9
CEP152	H0YMG1
CEP164P1	ENST00000456938.6
CEP170	Q5SW79
CEP170P1	ENST00000502249.6
CEP250	Q9BV73
CEP295	Q9C0D2
CEP350	Q5VT06
CEP41	Q9BYV8
CEP44	Q9C0F1
CEP55	Q53EZ4
CEP57	Q86XR8
CEP57L1	Q8IYX8
CEP57L1P1	ENST00000430943.1
CEP70	Q8NHQ1
CEP72	Q9P209
CEP78	Q5JTW2
CEP83-DT	ENST00000623122.1
CEP85	Q6P2H3
CEP85L	Q5SZL2
CEP89	Q96ST8
CEP95	J3KS50
CEP97	Q8IW35
CERK	Q8TCT0
CERNA3	ENST00000521403.1
CERS4	H0YMY6
CERS6	Q6ZMG9
CETN2	P41208
CETN3	O15182
CFAP161	Q6P656
CFAP410	O43822
CFAP44	Q96MT7
CFAP47	Q6ZTR5
CFAP53	Q96M91
CFAP58	Q5T655
CFAP69	A5D8W1
CFAP73	A6NFT4
CFAP77	Q6ZQR2
CFAP97	Q9P2B7
CFAP97D1	B2RV13
CFDP1	Q9UEE9
CFL1P4	ENST00000451536.2
CFL2	G3V2U0
CFLAR	O15519
CFTR	ENST00000546407.1
CGAS	Q8N884
CGGBP1	Q9UFW8
CGN	Q9P2M7
CGNL1	Q0VF96
CGRRF1	Q99675
CHAC1	Q9BUX1
CHAF1A	K7EME9
CHCHD1	Q96BP2
CHCHD2	Q9Y6H1
CHCHD3	Q9NX63
CHCHD3P3	ENST00000446783.1
CHCHD4	Q8N4Q1
CHCHD5	ENST00000489052.5
CHCHD7	Q9BUK0
CHD1	O14646
CHD3	Q12873
CHD5	Q8TD26
CHD7	Q9P2D1
CHD9	Q3L8U1
CHDH	Q8NE62
CHEK1	O14757
CHEK2	C9JFD7
CHFR	U3KPU9
CHI3L2	Q15782
CHID1	Q9BWS9
CHKA	P35790
CHKB	ENST00000463053.1
CHMP2B	Q9UQN3
CHMP3	Q9Y3E7
CHMP4B	Q9H444
CHMP5	Q9NZZ3
CHMP6	I3L4G8
CHMP7	Q8WUX9
CHORDC1	Q9UHD1
CHORDC1P1	ENST00000453565.1
CHORDC1P5	ENST00000456361.1
CHP1	Q99653
CHPF	Q8IZ52
CHPT1	ENST00000550385.1
CHRAC1	Q9NRG0
CHRM1	Q53XZ3
CHRM4	P08173
CHRM5	P08912
CHRNA10	Q9GZZ6
CHRNA2	Q15822
CHRNA3	P32297
CHRNA7	A0A1W2PN81
CHRNB2	Q5SXY3
CHRNG	P07510
CHST10	O43529
CHST11	ENST00000550711.1
CHST12	Q9NRB3
CHST13	Q8NET6
CHST14	Q8NCH0
CHST3	Q7LGC8
CHST6	Q9GZX3
CHST7	Q9NS84
CHSY1	Q86X52
CHUK	O15111
CIAO1	O76071
CIAO3	I3L2A3
CIB1	Q99828
CIB2	O75838
CIC	I3L2J0
CICP14	ENST00000629111.1
CICP16	ENST00000502609.2
CICP4	ENST00000447359.1
CICP5	ENST00000424045.2
CILK1	Q9UPZ9
CILP	O75339
CIP2A	ENST00000487834.5
CIR1	Q86X95
CIR1P1	ENST00000524055.1
CIR1P2	ENST00000514821.1
CIRBP	Q53XX5
CISD1	Q9NZ45
CIT	O14578
CITED4	Q96RK1
CIZ1	A0A494C0L7
CKAP2	Q8WWK9
CKAP4	Q07065
CKAP5	Q14008
CKM	P06732
CKMT1A	P12532
CKS2	P33552
CLASP1	Q7Z460
CLBA1	ENST00000548178.1
CLCN3	D6RDZ6
CLCN5	P51795
CLCP2	ENST00000392050.2
CLDN1	O95832
CLDN10	P78369
CLDN12	C9J841
CLDN15	P56746
CLDN16	ENST00000468220.1
CLDN18	P56856
CLDN19	Q8N6F1
CLDN4	Q75L80
CLDND2	Q8NHS1
CLEC11A	Q9Y240
CLEC16A	Q2KHT3
CLEC1B	Q9P126
CLEC2D	Q9UHP7
CLGN	O14967
CLHC1	Q8NHS4
CLIC1	Q5SRT3
CLIC3	O95833
CLIC4	Q9Y696
CLIC5	Q9NZA1
CLINT1	Q14677
CLIP2	Q9UDT6
CLK2P1	ENST00000416636.2
CLK3	ENST00000564353.5
CLK4	ENST00000520909.5
CLMAT3	ENST00000518905.1
CLMN	Q96JQ2
CLMP	Q9H6B4
CLN5	O75503
CLN8	Q9UBY8
CLNK	Q7Z7G1
CLNS1A	U3KPU0
CLOCK	O15516
CLP1	O94992
CLPB	Q9H078
CLPP	Q16740
CLPX	O76031
CLSPN	Q9HAW4
CLSTN1	O94985
CLTA	F8WF69
CLU	P10909
CLUAP1	Q96AJ1
CLUH	I3L3A3
CLYBL	Q8N0X4
CMAHP	ENST00000643807.1
CMAS	Q8NFW8
CMBL	ENST00000503834.1
CMIP	Q8IY22
CMPK1	P30085
CMPK2	Q5EBM0
CMTM4	Q8IZR5
CMTM6	Q9NX76
CMTM7	H0YGW1
CMTM8	Q8IZV2
CMTR1	H0Y4T0
CMTR2	Q8IYT2
CMYA5	Q8N3K9
CNBD2	A0A087WVB8
CNBP	P62633
CNDP2	J3QRD0
CNEP1R1	Q8N9A8
CNFN	Q9BYD5
CNGA4	B4DYQ8
CNIH1	O95406
CNIH2	ENST00000530519.5
CNIH3	Q8TBE1
CNKSR3	Q6P9H4
CNMD	O75829
CNN2P9	ENST00000417134.1
CNNM1	Q9NRU3
CNNM2	Q9H8M5
CNNM3	Q8NE01
CNNM3-DT	ENST00000608609.1
CNNM4	Q6P4Q7
CNOT1	A5YKK6
CNOT10	Q9H9A5
CNOT11	Q9UKZ1
CNOT3	A0A024R4R3
CNOT4	O95628
CNOT6LP1	ENST00000559681.1
CNOT7	Q9UIV1
CNOT8	Q9UFF9
CNOT9	Q92600
CNP	P09543
CNPPD1	Q9BV87
CNPY3	Q9BT09
CNST	Q6PJW8
CNTF	P26441
CNTLN	Q9NXG0
CNTN1	Q12860
CNTNAP1	P78357
CNTRL	Q5JVD3
COA3	K7EPV0
COA4	Q9NYJ1
COA5	Q86WW8
COA6	X6R5Z6
COA7	Q96BR5
COBLL1	ENST00000495084.1
COG3	Q96JB2
COG5	Q9UP83
COG6	Q9Y2V7
COIL	P38432
COL14A1	Q4G0W3
COL18A1	P39060
COL23A1	Q86Y22
COL24A1	Q17RW2
COL27A1	Q8IZC6
COL28A1	Q2UY09
COL3A1	P02461
COL4A2	P08572
COL4A3	Q01955
COL4A4	P53420
COL4A5	P29400
COL5A2	A0A3B3IRH9
COL6A2	P12110
COL6A4P2	ENST00000504443.6
COL7A1	Q02388
COL8A1	P27658
COL8A2	P25067
COL9A2	Q14055
COL9A3	Q14050
COLGALT1	Q8NBJ5
COMMD1	ENST00000472729.1
COMMD10	ENST00000503424.1
COMMD2	Q86X83
COMMD4	Q9H0A8
COMMD4P1	ENST00000563867.5
COMMD5	Q9GZQ3
COMMD6	Q7Z4G1
COMMD7	Q86VX2
COMMD8	Q9NX08
COMMD9	ENST00000355500.1
COMTD1	Q86VU5
COP1	Q8NHY2
COPB1	P53618
COPB2	P35606
COPG2	Q9UBF2
COPS2	H0YMC2
COPS3	Q9UNS2
COPS4	Q9BT78
COPS6	Q7L5N1
COPS8	Q99627
COPS9	Q8WXC6
COPZ1	P61923
COQ10A	Q96MF6
COQ10B	Q9H8M1
COQ2	E7EPM7
COQ4	Q9Y3A0
COQ5	F8VP53
COQ7	Q99807
COQ8A	Q8NI60
COQ8B	M0R3F7
CORO1C	Q9ULV4
CORO2A	Q92828
CORO2B	Q9UQ03
COX10	ENST00000664217.1
COX18	Q8N8Q8
COX19	F8WEL9
COX20	Q5RI15
COX5A	P20674
COX5B	P10606
COX6A1	ENST00000550009.1
COX6A1P2	ENST00000620597.2
COX6B1	P14854
COX6B2	Q6YFQ2
COX6C	P09669
COX7A2	H0UI06
COX7A2L	H0YBD2
COX7B	P24311
CPB2-AS1	ENST00000663159.1
CPD	O75976
CPE	D6RF88
CPEB2-DT	ENST00000500394.6
CPEB3	Q8NE35
CPEB4	Q17RY0
CPED1	A4D0V7
CPLANE1	Q9H799
CPLANE2	Q9BU20
CPLX2	Q6PUV4
CPM	ENST00000549691.1
CPNE2	Q96FN4
CPNE4	Q96A23
CPNE7	Q9UBL6
CPNE9	Q8IYJ1
CPOX	P36551
CPPED1	Q9BRF8
CPSF2	Q9P2I0
CPSF6	Q16630
CPSF7	Q8N684
CPT1A	P50416
CPT1C	M0R0D3
CPXM1	Q96SM3
CRACD	Q6ZU35
CRACR2A	Q9BSW2
CRAMP1	Q96RY5
CRAT	P43155
CRB2	Q5IJ48
CRB3	Q9BUF7
CREB3	ENST00000486056.1
CREB3L1	Q96BA8
CREBBP	Q92793
CREBL2	O60519
CREBRF	Q8IUR6
CREBZF	Q9NS37
CREG1	A0A3B3IRL2
CREG2	Q8IUH2
CRELD1	Q96HD1
CREM	Q03060
CRHR2	Q13324
CRIM1	Q9NZV1
CRIP2	P52943
CRIPT	Q9P021
CRISPLD1	Q9H336
CRISPLD2	J3QKP2
CRK	ENST00000572145.1
CRLF1	ENST00000594325.1
CRMP1	ENST00000506216.5
CROCC	ENST00000466256.6
CROCC2	H7BZ55
CROCCP2	ENST00000412962.4
CROT	Q9UKG9
CRPPA	A4D126
CRTAP	O75718
CRTC1	Q6UUV9
CRTC2	J3KNE6
CRTC3-AS1	ENST00000559531.1
CRY1	Q16526
CRYBG1	A0A0J9YWL0
CRYBG3	Q68DQ2
CRYGS	P22914
CSDC2	Q9Y534
CSDE1	O75534
CSE1L	P55060
CSF1	P09603
CSGALNACT1	E5RJB6
CSGALNACT2	Q8N6G5
CSH2	A0A087WUG6
CSK	P41240
CSMD3	Q7Z407
CSNK1A1	P48729
CSNK1A1L	Q8N752
CSNK1A1P1	ENST00000430593.3
CSNK1D	P48730
CSNK1E	Q5U045
CSNK1G2	P78368
CSNK1G3	Q9Y6M4
CSNK2A1	P68400
CSPG4	Q6UVK1
CSPG4P11	ENST00000560634.1
CSPG5	O95196
CSRNP1	Q96S65
CSRNP2	Q9H175
CSRNP3	Q8WYN3
CSRP2	Q16527
CSRP3-AS1	ENST00000527978.1
CST3	P01034
CST7	O76096
CSTA	P01040
CSTF1	Q05048
CT55	Q8WUE5
CT70	ENST00000661986.1
CTAGE1	Q96RT6
CTAGE13P	ENST00000416709.1
CTAGE3P	ENST00000454280.1
CTBP1-AS	ENST00000625256.1
CTBP1-DT	ENST00000578730.1
CTBP2	P56545
CTBP2P4	ENST00000513884.1
CTC1	Q2NKJ3
CTDP1	Q9Y5B0
CTDSP1	ENST00000491064.5
CTDSP2	O14595
CTDSPL	O15194
CTDSPL2	Q05D32
CTF1	Q16619
CTH	Q96IQ7
CTHRC1	Q96CG8
CTNNA3	Q9UI47
CTNNAL1	Q9UBT7
CTNNB1	A0A2R8YG06
CTNNBIP1	Q9NSA3
CTNND1	O60716
CTNS	O60931
CTPS2	Q9NRF8
CTR9	Q6PD62
CTRB1	A0A2R8Y4E9
CTSC	P53634
CTSE	P14091
CTSF	E9PSC2
CTSH	P09668
CTSK	P43235
CTSL	P07711
CTSO	P43234
CTSV	O60911
CTSZ	Q9UBR2
CTTNBP2NL	Q9P2B4
CTU1	Q7Z7A3
CTXN1	P60606
CTXN3	Q4LDR2
CTXND1	A0A1B0GTU2
CUBN	O60494
CUEDC1	Q9NWM3
CUEDC2	ENST00000477994.1
CUL3	Q13618
CUL4A	Q13619
CUL4B	Q13620
CUL5	Q93034
CUL7	Q14999
CUTALP	ENST00000640327.1
CUTC	Q9NTM9
CUX2	O14529
CWC15	Q9P013
CWC22	Q9HCG8
CWC27	Q6UX04
CWF19L2	Q2TBE0
CXCL16	Q9H2A7
CXCL8	P10145
CXCR1	P25024
CXCR4	P61073
CXCR5	P32302
CXorf38	Q8TB03
CXorf56	Q9H5V9
CXXC1	Q9P0U4
CXXC5	Q7LFL8
CYB561D1	E9PQU0
CYB5A	P00167
CYB5D2	I3L497
CYB5R3	P00387
CYB5R4	Q7L1T6
CYBRD1	Q53TN4
CYCS	P99999
CYCSP45	ENST00000402289.3
CYCSP55	ENST00000399027.3
CYFIP1	Q7L576
CYLC2	Q14093
CYP1B1	ENST00000491456.1
CYP20A1	Q6UW02
CYP27B1	V9GYP0
CYP2C19	P33261
CYP2C9	S5RV20
CYP2D8P	ENST00000634396.1
CYP2E1	ENST00000368520.1
CYP2R1	Q6VVX0
CYP4A22-AS1	ENST00000444042.2
CYP4V2	Q6ZWL3
CYP4Z1	Q86W10
CYP51A1P1	ENST00000492267.1
CYP51A1P2	ENST00000419457.1
CYRIA	Q9H0Q0
CYSLTR1	Q9Y271
CYSRT1	B8A4K4
CYTH3	O43739
DAAM1	Q9Y4D1
DACH1	Q9UI36
DAG1	Q14118
DAGLB	ENST00000462934.5
DAND5	K7EQF6
DAP	P51397
DAP3	O95886
DAP3P1	ENST00000441522.2
DAP3P2	ENST00000458547.1
DAPK1	P53355
DAPK2	H0YKW8
DAPK3	O43293
DARS1	P14868
DAXX	Q9UER7
DAZAP2	S4R3Q0
DBF4	Q9UBU7
DBF4B	Q8NFT6
DBI	P07108
DBN1	Q16643
DBNL	H0Y5J4
DBR1	Q9UK59
DBT	P11182
DCAF1	Q9Y4B6
DCAF12	Q5T6F0
DCAF13P1	ENST00000495256.1
DCAF15	Q66K64
DCAF16	Q9NXF7
DCAF4L1	Q3SXM0
DCAF5	Q96JK2
DCAF6	Q58WW2
DCAF7	P61962
DCAF8	Q5TAQ9
DCAKD	Q8WVC6
DCBLD2	Q96PD2
DCC	P43146
DCDC1	M0R2J8
DCHS1	Q96JQ0
DCLK1	O15075
DCLK2	Q8N568
DCLRE1A	Q6PJP8
DCLRE1C	Q96SD1
DCLRE1CP1	ENST00000454630.1
DCP1A	Q9NPI6
DCP2	Q8IU60
DCPS	Q96C86
DCST1	Q5T197
DCST2	Q5T1A1
DCT	P40126
DCTD	D6RBJ9
DCTN2	Q13561
DCTN4	Q9UJW0
DCTN6	O00399
DCUN1D1	Q96GG9
DCUN1D2	C9J2J1
DCUN1D5	Q9BTE7
DCXR	J3QL34
DDA1	Q9BW61
DDB2	A0A087WV56
DDHD1	Q8NEL9
DDI2	Q5TDH0
DDN	O94850
DDR2	Q16832
DDTL	A6NHG4
DDX1	Q92499
DDX11-AS1	ENST00000669174.1
DDX11L2	ENST00000437401.1
DDX12P	ENST00000432996.2
DDX17	ENST00000432525.5
DDX18	Q9NVP1
DDX18P3	ENST00000404856.2
DDX20	Q9UHI6
DDX21	Q9NY93
DDX23	ENST00000552555.1
DDX3Y	O15523
DDX4	Q9NQI0
DDX43	Q9NXZ2
DDX46	H0Y9U3
DDX5	P17844
DDX51	Q8N8A6
DDX54	Q8TDD1
DDX55	Q8NHQ9
DDX56	G3V0G3
DDX58	O95786
DDX59	Q5T1V6
DDX59-AS1	ENST00000568695.1
DDX60	Q8IY21
DDX60L	Q5H9U9
DECR1	Q16698
DEF6	Q9H4E7
DEF8	Q6ZN54
DEFB109D	ENST00000645743.1
DEGS1	O15121
DEGS2	Q6QHC5
DELE1	Q14154
DELEC1	ENST00000648852.1
DENND11	A4D1U4
DENND1A	Q8TEH3
DENND1B	Q6P3S1
DENND2B	P78524
DENND2C	Q68D51
DENND2D	Q9H6A0
DENND4B	O75064
DENND4C	Q5VZ89
DENND5A	Q6IQ26
DENND5B	Q6ZUT9
DENND5B-AS1	ENST00000537346.1
DENND6A	Q8IWF6
DENND6A-DT	ENST00000465933.1
DENND6B	Q8NEG7
DENR	O43583
DEPDC1	Q5TB30
DEPDC1-AS1	ENST00000428732.1
DEPDC1B	Q8WUY9
DEPTOR	Q8TB45
DERL2	Q9GZP9
DESI1	Q6ICB0
DESI2	Q9BSY9
DET1	Q7L5Y6
DFFA	O00273
DGAT2L7P	ENST00000602462.1
DGCR6	X5D7D2
DGKB	C9JA18
DGKH	ENST00000498255.6
DGKQ	D6RJB4
DGKZ	Q13574
DGLUCY	Q7Z3D6
DHCR7	E9PRL8
DHFR	P00374
DHFR2	ENST00000481631.1
DHRS13	Q6UX07
DHRS3	O75911
DHRS7B	J3QLJ8
DHRS9	Q9BPW9
DHTKD1	Q96HY7
DHX15	ENST00000510645.5
DHX16	O60231
DHX32	X6RHK1
DHX34	Q14147
DHX36	Q9H2U1
DHX37	Q8IY37
DHX40	Q8IX18
DHX8	ENST00000588996.1
DHX9	Q08211
DHX9P1	ENST00000436565.2
DIAPH2-AS1	ENST00000542084.1
DIAPH3	Q9NSV4
DICER1	Q9UPY3
DIDO1	Q9BTC0
DIO1	ENST00000534069.5
DIP2A	Q14689
DIP2B	Q9P265
DIPK1A	Q5T7M9
DIPK1B	Q5VUD6
DIPK2A	ENST00000493396.1
DIRAS1	O95057
DIRC3-AS1	ENST00000447289.1
DIS3	Q9Y2L1
DIS3L	Q8TF46
DIS3L2	Q8IYB7
DISP1	Q96F81
DISP2	A7MBM2
DISP3	Q9P2K9
DIXDC1	Q155Q3
[truncated: 7,405 more rows]

## Sheet: TWO
total-genes	Uniprot_ID				Input for pathway analysis after cutoff	log2FC (from LYL1 RNA-seq data)	P value
A1BG					HSD17B10	2.08695	1e-13
A1BG-AS1					TRH	-1.65882	1e-13
A4GNT					TMED4	1.09522	3.62e-11
AAAS					ARL2	-1.26848	2.06e-10
AACS					TWF1	1.18174	7.32e-10
AAK1					MFNG	-0.772821	7.11e-07
AAMDC					SNRNP27	0.956075	1.08e-06
AAMP					CSF1R	1.87308	1.49e-06
AARS2					WARS	-0.777126	1.55e-06
AARSD1					DYNLRB1	1.68669	2.25e-06
AASDH					SLC1A4	-1.15716	2.63e-06
AASDHPPT					ITGA5	0.793304	3.73e-06
AATF					MRC2	-0.736777	4.43e-06
AATK					RASGRP2	-0.849124	4.68e-06
ABALON					MAP4K1	-0.787178	5.94e-06
ABAT					ASS1	-1.67578	7.85e-06
ABC7-43041300I9.1					OAZ1	-0.654471	1.24e-05
ABCA11P					TRANK1	-0.925539	1.31e-05
ABCA2					MALAT1	0.844419	1.36e-05
ABCA3					LY6E	0.662869	1.7e-05
ABCA4					PTK7	-0.798225	1.73e-05
ABCA9					FLNA	-0.762842	2.99e-05
ABCB10P3					MFAP4	-1.18516	3.06e-05
ABCB6					SMIM24	-0.962378	3.85e-05
ABCC1					SHMT2	-0.6722	4.67e-05
ABCC11					ERVFRD-1	1.36467	4.7e-05
ABCC13					DDIT4	-1.49539	4.74e-05
ABCC5					AP1S2	-1.28392	6.4e-05
ABCC5-AS1					CD69	0.890301	7.67e-05
ABCC8					VAT1	-0.62369	8.57e-05
ABCD1P2					GRINA	-0.628445	0.000188029
ABCD3					ATP9A	1.77553	0.000188924
ABCE1					PON2	0.79911	0.000189827
ABCF2P1					MARS	-0.674401	0.00021471
ABCF3					PROS1	1.04269	0.000219825
ABCG1					CYB561	-0.78252	0.000226588
ABCG5					EXD2	-1.05193	0.000264754
ABHD1					CEP131	-0.581855	0.000548364
ABHD11					NF2	0.632874	0.000691141
ABHD11-AS1					UAP1L1	-0.734185	0.00082996
ABHD12B					PRKCB	-0.545958	0.000836849
ABHD14A					TECR	-0.518177	0.000919806
ABHD14A-ACY1					BCOR	-0.548978	0.00100779
ABHD14B					LIX1L	0.614067	0.00108057
ABHD15					KLHDC3	0.528563	0.00127143
ABHD17AP3					MARS2	-0.776677	0.00128268
ABHD17AP4					GRIK5	-0.576448	0.001284
ABHD3					RAB15	-0.773804	0.00135194
ABHD5					ABHD14B	-0.534911	0.00137121
ABI1					SLC3A2	-0.663691	0.00137386
ABI2					TSPAN15	-0.79473	0.00158931
ABLIM2					E2F8	-0.639816	0.0016121
ABLIM3					LGALS3BP	1.45735	0.00161286
ABT1					TWF2	-0.623198	0.00177099
ABTB1					SPN	0.522681	0.00178895
AC000050.3					TRPM2	-0.798824	0.00181337
AC000065.1					LPXN	-0.753392	0.00183004
AC000065.2					CXCR2	0.891755	0.00183383
AC000068.1					RPS6KA2	-1.33347	0.0018806
AC000068.2					NPIPA3	4.15555	0.00189875
AC000072.1					B4GALT4	0.85533	0.00191396
AC000078.1					PCBP4	-0.749059	0.00202585
AC000082.1					RECQL4	-0.538702	0.00216223
AC000085.1					RPS6KA1	-0.781468	0.00223172
AC000089.1					CUTA	-6.64773	0.00232269
AC000093.1					UBE2W	0.655589	0.002393
AC000095.3					PGF	-0.964459	0.00248059
AC000120.2					SCARB2	0.577801	0.00250923
AC000123.1					ERAS	-0.814479	0.00256779
AC000123.2					AKT1S1	0.696955	0.00257818
AC000123.3					ATP6V1F	-0.496912	0.00259513
AC000403.1					CORO1A	-0.597404	0.00259744
AC001226.1					KCNAB2	-0.569832	0.00264682
AC002044.1					SEMA4A	-0.824695	0.00264716
AC002056.1					PAQR6	-0.822793	0.00269438
AC002056.2					CARS	-0.57545	0.00273781
AC002059.1					KIAA0195	-0.559771	0.00274096
AC002066.1					TSTA3	-0.569461	0.00276715
AC002069.2					MAGED2	0.624642	0.0028086
AC002070.1					PCK2	-0.684088	0.00294844
AC002075.2					ABCA3	-0.744267	0.00314472
AC002091.1					LAMC3	-0.556999	0.00315141
AC002091.2					FUBP1	0.443262	0.00336913
AC002116.2					ECE1	-0.555826	0.00337246
AC002128.1					IKBKE	-0.544028	0.00342121
AC002310.1					M1AP	-0.527611	0.00352763
AC002310.2					MCM2	-0.440058	0.00354412
AC002310.3					DHRS11	-0.744448	0.00373042
AC002310.5					CBFA2T3	-0.722911	0.00381118
AC002350.2					IGLL1	-0.465534	0.00397825
AC002366.1					ACAP1	-0.823167	0.00405277
AC002368.1					EPDR1	0.526708	0.00411649
AC002398.1					APLP1	-1.84541	0.00428574
AC002401.3					TNFAIP8L2	0.742901	0.00433658
AC002463.1					ACTN4	-0.484469	0.00440074
AC002464.1					TESC	-0.565846	0.00456159
AC002467.1					HBP1	0.536131	0.00461679
AC002470.1					CPSF1	-0.534976	0.0048037
AC002519.1					ARL6IP1	0.429431	0.00484866
AC002524.1					ESPL1	-0.648347	0.00486374
AC002525.1					F11R	-0.520483	0.00489421
AC002545.1					TSC2	-0.541495	0.00516406
AC002550.2					CREB3L2	0.655855	0.005209
AC002553.1					SLC25A1	-0.447551	0.00539934
AC002553.2					YARS	-0.596239	0.00543652
AC002558.1					NKD2	-0.891239	0.00545779
AC002558.3					SEC24C	-0.452759	0.00547569
AC002563.1					KPNA1	-0.491008	0.00554804
AC003001.2					GSG2	-0.689855	0.00564106
AC003002.3					TEX30	0.505122	0.0056459
AC003005.2					USP11	-0.480369	0.0057607
AC003035.1					NDUFA4L2	-2.34689	0.00576114
AC003072.1					EPHB6	1.02455	0.00586202
AC003086.1					ASRGL1	-0.685692	0.00591143
AC003102.1					MLST8	-0.45126	0.00623772
AC003681.1					PPAPDC1B	0.528822	0.00624414
AC003956.1					OLFML2A	-0.89025	0.0063343
AC003957.1					C14orf169	-0.633314	0.00633453
AC003965.1					NDUFS8	-0.463322	0.00659766
AC003986.2					RUFY2	0.55573	0.00670334
AC003991.1					RASGRP3	2.44402	0.00677722
AC003991.2					UBASH3B	-0.500671	0.00680251
AC004000.1					PEF1	-0.563861	0.00685266
AC004006.1					ARL8A	0.545345	0.00691603
AC004009.2					MRVI1	0.972506	0.00693382
AC004024.1					SCAMP2	-0.551824	0.00723085
AC004034.1					MEGF8	-0.466674	0.00732874
AC004039.1					TSPAN5	-0.771509	0.00751623
AC004057.1					P2RX1	0.585801	0.0077532
AC004067.1					PI4KA	-0.435312	0.00788111
AC004069.1					RPA1	-0.467617	0.00793684
AC004076.2					HAPLN3	-3.99807	0.00809021
AC004079.1					ENO1	-0.544439	0.00858834
AC004083.1					URB1	-0.616024	0.00859486
AC004112.1					ACTG1	-0.380716	0.00865947
AC004129.4					FAM189B	-0.460118	0.00867044
AC004134.1					RNF103	0.608306	0.00872768
AC004148.1					TMEM38B	0.504906	0.0087512
AC004156.1					TRO	-0.773191	0.00878271
AC004221.1					EIF3CL	-5.41658	0.00879974
AC004232.2					EPT1	0.440594	0.00884585
AC004233.2					EML3	-0.502361	0.00886243
AC004241.1					FAM188A	0.585279	0.00907982
AC004241.2					NOMO1	-0.418049	0.0090836
AC004241.3					TSPYL2	-0.507684	0.009367
AC004241.4					TTC7A	-0.509849	0.00938867
AC004241.5					MTHFD2	-0.403703	0.00954611
AC004253.1					TP53INP1	0.987314	0.00955341
AC004263.1					GYLTL1B	-1.71512	0.00957034
AC004263.2					KDM4A	-0.561687	0.00971655
AC004381.1					SYTL1	-0.775111	0.0101669
AC004381.3					ZMAT1	0.752164	0.0102797
AC004381.4					POLE	-0.460721	0.0102934
AC004383.1					CR1	-1.629	0.0104904
AC004386.1					FXYD5	0.519056	0.0106108
AC004449.1					MTHFD1L	-0.533604	0.0108321
AC004453.1					PBRM1	-0.548517	0.0109568
AC004453.2					MDH2	-0.415512	0.0111236
AC004461.3					ARAP3	1.25077	0.0112034
AC004466.2					SLC43A3	-0.59688	0.0114251
AC004471.1					RAC3	-0.437179	0.0114518
AC004471.2					CHCHD10	0.495507	0.0115823
AC004477.1					TRIM47	-0.588376	0.0116014
AC004477.3					NAT8L	-0.531688	0.0118298
AC004490.1					TIE1	-1.41534	0.0119513
AC004492.1					CERCAM	0.43677	0.0119532
AC004494.1					RBM14	-0.40514	0.011992
AC004522.6					IGFBP4	0.396212	0.0121186
AC004528.1					PDCD4	0.41431	0.0126389
AC004540.2					PRKAG1	-0.574643	0.0128816
AC004552.1					TMEM71	1.08512	0.013208
AC004584.1					ABCC5	0.440221	0.0132289
AC004584.3					MYRF	-0.775971	0.0135716
AC004585.1					OSM	-2.7241	0.013937
AC004596.1					FKBP8	-0.376483	0.0140627
AC004623.1					PGM1	-0.39312	0.0142339
AC004637.1					C9orf142	-0.589661	0.0142376
AC004674.1					SMAD1	-0.487994	0.0143075
AC004678.1					GHRL	1.20552	0.0143565
AC004687.1					MCAM	-1.15918	0.0147499
AC004687.2					TIMM50	-0.391701	0.0147882
AC004687.3					MFSD8	0.498761	0.0150302
AC004706.1					BPI	-0.770321	0.0150871
AC004706.3					SMARCC2	-0.373456	0.0151316
AC004771.2					BAG6	2.67166	0.0152267
AC004771.4					BROX	0.441632	0.0152822
AC004777.1					STEAP3	-0.603283	0.0153415
AC004801.1					OCIAD2	0.585528	0.0154721
AC004801.2					TMEM39B	-0.523917	0.0157011
AC004801.6					STK24	-0.426034	0.0157985
AC004803.1					SIGLEC10	-0.649215	0.0158059
AC004812.2					DANCR	-0.366272	0.0158364
AC004816.1					LPCAT3	-0.619287	0.0161198
AC004816.2					JAM2	5.49087	0.0162581
AC004817.4					TMEM87A	0.52045	0.0163281
AC004817.5					TEX261	-0.417989	0.0164489
AC004825.2					TPSB2	-0.998931	0.016505
AC004825.3					ARHGAP4	-0.619941	0.0165513
AC004832.5					RNH1	-0.578103	0.0165807
AC004832.6					CELF2	-0.354153	0.016928
AC004834.1					MOGS	-0.422253	0.017153
AC004837.2					ZNF296	-0.629871	0.0172752
AC004837.4					DNAAF3	-1.11905	0.0177423
AC004839.2					SUN3	5.46995	0.0178031
AC004840.1					MRS2	0.406161	0.0178171
AC004846.1					ST3GAL6	0.500025	0.0178478
AC004846.2					ATP8B2	-0.703507	0.0181279
AC004847.1					SLC22A16	0.452984	0.0182216
AC004854.2					GPAA1	-0.401384	0.0182429
AC004862.1					RLTPR	-0.596452	0.0183217
AC004863.1					HMGA1	-0.343899	0.0185746
AC004865.2					FRY	0.488146	0.0186393
AC004877.1					TSPAN7	-5.35159	0.0186692
AC004877.2					TROAP	-0.424511	0.0186979
AC004879.2					HTATIP2	0.463157	0.0191131
AC004882.4					WDR41	-0.447101	0.0192009
AC004884.1					REEP5	0.44662	0.0195118
AC004884.2					CLTB	-0.47384	0.019849
AC004890.1					HRSP12	0.563295	0.0201064
AC004890.2					MAP7D1	-0.436453	0.0204903
AC004890.3					AP2M1	-0.348268	0.0208336
AC004893.2					NIP7	-0.446749	0.0210434
AC004895.1					ABCA2	-0.789051	0.0211219
AC004908.1					NOMO3	-0.466568	0.0213416
AC004908.2					CARM1	-0.384527	0.0213734
AC004908.3					PSMC4	-0.40291	0.021636
AC004918.1					CHERP	-0.410403	0.0218504
AC004918.5					FADS2	-0.364761	0.0219553
AC004922.1					MTFR1	0.437969	0.0220129
AC004923.4					RPS6KL1	-0.486266	0.0220806
AC004938.2					THAP5	0.427024	0.0222251
AC004941.2					PPP2R5D	-0.510478	0.0222385
AC004943.1					C1orf174	0.409161	0.0223197
AC004943.2					MKNK2	-0.486595	0.0223647
AC004948.1					SESN3	0.675301	0.0224151
AC004951.1					REEP2	-0.921281	0.0224363
AC004951.2					LRG1	0.538722	0.0225882
AC004951.4					C1orf198	-0.572709	0.0226329
AC004967.1					CNIH4	0.532072	0.0226837
AC004967.2					GDPD3	-2.95869	0.0228743
AC004975.1					KCNN4	0.462195	0.0228976
AC004975.2					NBL1	0.596267	0.0231947
AC004980.1					NSMCE2	0.409191	0.0232353
AC004980.2					POLD1	-0.358878	0.0234846
AC004980.3					XPNPEP1	-0.462105	0.023516
AC004982.1					ZCRB1	0.363296	0.0235274
AC004982.2					TM2D1	0.464578	0.0241653
AC004987.3					PPAPDC2	0.827232	0.0241764
AC004990.1					SLC5A3	-0.391639	0.0243178
AC005000.1					NDUFV2	1.71993	0.0249799
AC005005.3					SNHG7	-0.481071	0.0249814
AC005005.4					LEPROT	0.45803	0.0250281
AC005014.1					CLIP1	0.366857	0.0250685
AC005014.2					KRCC1	0.570849	0.0250957
AC005014.4					CD22	1.1371	0.0252152
AC005020.1					UCP2	-0.383409	0.0257912
AC005034.3					RAB1B	-0.365674	0.0260521
AC005034.5					AATF	-0.34611	0.0261068
AC005034.6					BTN3A1	0.657929	0.0262466
AC005037.1					CLDND1	0.374696	0.0263361
AC005041.1					RUFY1	-0.388131	0.0264112
AC005041.2					DUS3L	-0.406651	0.026427
AC005041.3					STS	0.78343	0.026517
AC005046.2					SCN1B	-1.16816	0.0265837
AC005052.1					AKR1B1	-0.395021	0.026602
AC005052.2					DNAJB9	0.560638	0.0268066
AC005064.1					KIAA0355	-0.634979	0.0268704
AC005070.3					CORO6	-0.938637	0.0268777
AC005071.1					SACM1L	0.355929	0.0270373
AC005072.1					MVD	-0.460529	0.0270997
AC005076.2					PKM	-0.338383	0.0271633
AC005077.2					ASCC2	-0.366562	0.0271758
AC005077.4					RN7SK	2.00928	0.0274297
AC005104.1					MYOZ3	-0.49687	0.0274484
AC005104.2					COX2	0.35506	0.0275777
AC005154.1					POLR2E	-0.371351	0.0276754
AC005154.2					LRBA	-0.456909	0.0279446
AC005154.4					ASAP3	-1.64694	0.0279478
AC005165.1					DNMT1	-0.333967	0.0285894
AC005183.1					CMTM3	0.437906	0.0287103
AC005189.1					ITM2A	0.426224	0.0291039
AC005197.1					IMPDH2	-0.334982	0.0294592
AC005224.3					RIMKLB	0.387992	0.029554
AC005225.1					IBTK	0.366988	0.029781
AC005225.4					FILIP1L	1.13108	0.029789
AC005229.1					STK26	0.347207	0.0298813
AC005229.4					VMP1	0.346965	0.0299041
AC005237.1					2024-09-02	0.328388	0.0303046
AC005253.1					BZW2	-0.34331	0.0303181
AC005258.2					ARHGAP19	-0.405199	0.0303606
AC005261.1					RPS28	-0.360153	0.0307776
AC005261.2					LRRC17	0.731948	0.0311178
AC005261.5					ARHGEF18	-0.513157	0.0315385
AC005262.1					C10orf128	0.597305	0.0317959
AC005264.1					MAPK3	-0.535918	0.0318519
AC005280.1					ADAM15	-0.352588	0.0319784
AC005280.2					TTC14	0.433382	0.0320792
AC005288.1					KAT6A	-0.333033	0.0323414
AC005324.1					RNF157	-0.424318	0.0323612
AC005324.5					C1orf105	5.22686	0.0324306
AC005326.1					NAT14	-0.584322	0.0324757
AC005329.1					RABL2A	0.925114	0.0327
AC005329.3					GPAT2	-0.45974	0.0327372
AC005330.1					RAB12	0.496806	0.0327824
AC005332.1					CCNE1	-0.398157	0.0327829
AC005332.2					EAPP	0.400303	0.0328141
AC005332.3					NOMO2	-0.426846	0.0342451
AC005332.4					IKZF1	-0.335594	0.0343358
AC005332.5					SPPL2A	0.407286	0.0344104
AC005332.6					TNFRSF1A	-0.342664	0.0346323
AC005332.7					PAM	0.437653	0.034697
AC005336.1					KISS1R	4.36864	0.0348067
AC005336.2					ALG9	0.631796	0.0350627
AC005343.1					RAP2C	0.368693	0.0354014
AC005343.4					VPS16	-0.554572	0.0354268
AC005351.1					TRIB2	1.04624	0.0357396
AC005355.2					TMSB10	0.354386	0.035769
AC005363.2					FNDC3A	0.355891	0.0359127
AC005387.1					TM7SF2	-0.414966	0.0359278
AC005387.2					RAPGEF3	1.02246	0.0361147
AC005393.1					CXCL1	1.85966	0.0368163
AC005394.1					CDC25B	-0.386228	0.0368625
AC005400.1					ATG4D	0.62545	0.037009
AC005476.1					ORAI2	-0.327737	0.0372412
AC005480.2					PER1	-0.639601	0.037323
AC005481.1					HDAC3	-0.388964	0.0375006
AC005488.1					RELL2	-0.814212	0.0379369
AC005498.2					CASC4	0.37172	0.0380498
AC005498.3					GBA	-0.388239	0.0380839
AC005519.1					CLEC5A	-0.316902	0.0383017
AC005520.3					KIAA1033	0.32451	0.0390714
AC005520.4					ZMYND11	0.348833	0.0392002
AC005520.5					GRK6	-0.415164	0.0393544
AC005520.7					ATP7A	0.520606	0.0395416
AC005521.1					ZFYVE16	0.394252	0.0396503
AC005523.1					MSRB3	-0.483876	0.0397807
AC005531.1					PAK1	-0.351451	0.0397984
AC005532.1					IDH3G	-0.362255	0.0399219
AC005534.1					PRMT5	-0.409788	0.0399951
AC005534.2					FAM180B	-0.737204	0.0400434
AC005537.2					CEP290	0.45096	0.0404573
AC005540.1					LDLRAD2	-0.88734	0.0409673
AC005546.1					PCMTD1	0.432997	0.0409928
AC005549.2					MNDA	-0.839745	0.0418729
AC005550.2					LLGL1	-0.433629	0.0424215
AC005551.1					ZC3H6	1.02295	0.0425566
AC005562.1					S100A13	0.957047	0.0430448
AC005578.1					CCDC14	0.361058	0.0431628
AC005586.1					HADHA	-0.31344	0.0431669
AC005586.2					SDHB	-0.416447	0.0432178
AC005592.2					MPST	-0.3515	0.0443309
AC005593.1					FAM134C	0.391635	0.0444812
AC005606.2					IER3IP1	0.376489	0.0444974
AC005609.5					TBC1D17	0.530701	0.0446796
AC005614.1					CLPTM1L	-0.341253	0.0448871
AC005618.1					MAF1	0.312806	0.0449807
AC005618.4					KRI1	-0.353916	0.045232
AC005632.2					RCN1	0.373902	0.0452697
AC005632.3					ATP2C1	0.307554	0.0454171
AC005670.1					BRMS1	-0.391752	0.0454319
AC005670.3					PAQR4	-0.392693	0.0460324
AC005674.1					UBE2C	-0.315556	0.0463843
AC005674.2					GOLGA8O	-3.06713	0.0465594
AC005682.1					ATXN1L	0.370461	0.0468008
AC005695.1					MAN2B1	-0.316626	0.046922
AC005695.3					EPB41	-0.315993	0.0469933
AC005696.1					CKB	-0.36113	0.0470162
AC005702.2					SUCNR1	0.324113	0.0472345
AC005726.1					UBA3	0.322727	0.0472647
AC005726.2					CASP7	0.44142	0.0472891
AC005730.3					SERPINH1	0.409877	0.0474801
AC005740.4					EMID1	-0.51135	0.0475147
AC005746.1					AACS	-0.730144	0.0475324
AC005775.1					ST3GAL5	0.539951	0.0476227
AC005776.2					ARRB2	-0.335707	0.0476461
AC005785.1					GDAP1	-0.701802	0.0479636
AC005785.2					E4F1	-0.404217	0.0479981
AC005786.2					ERGIC2	0.325476	0.0483251
AC005822.1					NT5DC2	-0.306366	0.0484251
AC005828.3					AP3S1	0.306491	0.0491175
AC005828.4					C1QTNF4	-0.366783	0.0495373
AC005828.6					BCL2L11	0.378854	0.049649
AC005829.1
AC005829.2
AC005831.1
AC005832.2
AC005832.3
AC005833.2
AC005837.1
AC005839.1
AC005840.1
AC005840.2
AC005840.3
AC005840.4
AC005841.1
AC005856.1
AC005865.1
AC005899.7
AC005899.9
AC005911.1
AC005912.1
AC005920.1
AC005954.1
AC005962.1
AC005962.2
AC005972.3
AC006001.2
AC006001.3
AC006008.1
AC006014.1
AC006017.1
AC006023.2
AC006026.1
AC006026.3
AC006028.1
AC006030.1
AC006033.2
AC006042.1
AC006042.2
AC006042.3
AC006058.1
AC006059.1
AC006059.5
AC006064.1
AC006064.2
AC006064.3
AC006064.5
AC006077.2
AC006111.1
AC006111.2
AC006115.2
AC006116.11
AC006116.12
AC006116.2
AC006116.3
AC006116.5
AC006116.6
AC006116.9
AC006122.1
AC006128.1
AC006130.3
AC006141.1
AC006144.1
AC006148.1
AC006160.1
AC006197.2
AC006205.2
AC006206.2
AC006207.1
AC006213.1
AC006213.3
AC006213.4
AC006213.5
AC006230.1
AC006237.1
AC006238.1
AC006252.1
AC006254.1
AC006254.3
AC006272.1
AC006277.1
AC006330.1
AC006333.1
AC006348.1
AC006369.1
AC006372.1
AC006372.2
AC006372.3
AC006378.1
AC006435.2
AC006449.2
AC006449.3
AC006449.7
AC006453.3
AC006460.1
AC006460.2
AC006480.2
AC006480.3
AC006483.2
AC006486.2
AC006487.1
AC006504.1
AC006504.3
AC006504.5
AC006504.7
AC006509.1
AC006511.3
AC006511.4
AC006518.1
AC006518.2
AC006529.1
AC006538.1
AC006538.3
AC006538.4
AC006547.1
AC006557.1
AC006557.6
AC006566.1
AC006600.1
AC006942.1
AC006946.2
AC006946.3
AC006953.1
AC006963.2
AC006965.1
AC006970.1
AC006971.1
AC006978.1
AC006994.1
AC007000.2
AC007000.3
AC007014.2
AC007029.2
AC007032.1
AC007038.1
AC007040.1
AC007040.2
AC007066.1
AC007066.2
AC007066.3
AC007098.1
AC007100.1
AC007114.1
AC007114.2
AC007128.1
AC007159.1
AC007182.2
AC007191.1
AC007207.1
AC007216.1
AC007216.2
AC007216.3
AC007216.4
AC007224.2
AC007225.1
AC007229.1
AC007238.1
AC007240.3
AC007250.1
AC007255.1
AC007262.2
AC007278.1
AC007279.1
AC007285.1
AC007292.1
AC007292.2
AC007298.2
AC007308.6
AC007314.1
AC007318.1
AC007318.3
AC007327.1
AC007336.1
AC007342.3
AC007342.6
AC007342.7
AC007343.1
AC007365.1
AC007368.1
AC007370.1
AC007370.2
AC007381.1
AC007383.1
AC007384.1
AC007386.1
AC007387.2
AC007389.1
AC007389.5
AC007390.1
AC007405.4
AC007406.3
AC007406.5
AC007424.1
AC007448.4
AC007448.5
AC007450.2
AC007450.3
AC007463.1
AC007483.1
AC007485.2
AC007494.2
AC007496.2
AC007496.3
AC007497.1
AC007528.1
AC007529.2
AC007537.1
AC007541.1
AC007546.1
AC007546.3
AC007547.1
AC007552.1
AC007556.1
AC007557.3
AC007560.1
AC007566.1
AC007601.1
AC007603.1
AC007608.3
AC007610.3
AC007610.6
AC007610.7
AC007611.1
AC007613.1
AC007614.1
AC007618.1
AC007620.3
AC007622.2
AC007637.1
AC007663.1
AC007663.3
AC007663.4
AC007666.1
AC007673.1
AC007681.1
AC007683.1
AC007686.3
AC007686.4
AC007687.1
AC007688.2
AC007695.1
AC007728.2
AC007731.2
AC007773.1
AC007780.1
AC007785.3
AC007786.1
AC007787.2
AC007823.1
AC007842.1
AC007848.2
AC007849.2
AC007878.1
AC007879.3
AC007881.2
AC007881.3
AC007881.4
AC007906.2
AC007920.2
AC007922.3
AC007922.4
AC007923.1
AC007938.1
AC007938.2
AC007938.3
AC007950.2
AC007952.4
AC007956.2
AC007969.1
AC007996.1
AC007998.3
AC007998.4
AC007998.5
AC008013.2
AC008014.1
AC008026.1
AC008026.2
AC008033.1
AC008035.1
AC008038.1
AC008040.1
AC008060.1
AC008060.4
AC008066.1
AC008072.1
AC008073.3
AC008074.2
AC008079.1
AC008083.4
AC008105.1
AC008105.2
AC008105.3
AC008115.1
AC008115.2
AC008115.3
AC008115.4
AC008119.1
AC008124.1
AC008126.1
AC008147.2
AC008267.1
AC008267.3
AC008267.5
AC008267.8
AC008268.1
AC008269.1
AC008278.1
AC008278.2
AC008393.1
AC008397.2
AC008406.1
AC008406.3
AC008429.1
AC008429.2
AC008434.1
AC008438.1
AC008443.1
AC008443.3
AC008443.4
AC008443.5
AC008443.7
AC008443.8
AC008443.9
AC008467.1
AC008481.1
AC008481.2
AC008494.1
AC008494.3
AC008498.1
AC008507.1
AC008507.2
AC008507.4
AC008514.2
AC008532.1
AC008537.2
AC008537.3
AC008543.1
AC008543.4
AC008543.5
AC008551.1
AC008555.1
AC008555.2
AC008555.4
AC008555.5
AC008555.7
AC008568.1
AC008568.2
AC008569.2
AC008581.1
AC008581.2
AC008588.1
AC008591.1
AC008592.4
AC008608.2
AC008610.1
AC008619.1
AC008622.2
AC008628.1
AC008632.1
AC008641.1
AC008655.2
AC008659.1
AC008663.2
AC008667.1
AC008677.1
AC008679.1
AC008687.4
AC008691.1
AC008694.2
AC008696.2
AC008723.1
AC008725.1
AC008731.1
AC008734.1
AC008735.1
AC008735.2
AC008735.4
AC008735.5
AC008736.1
AC008736.2
AC008737.1
AC008738.2
AC008738.4
AC008739.2
AC008747.1
AC008750.1
AC008750.2
AC008750.5
AC008750.7
AC008752.3
AC008752.4
AC008753.1
AC008758.6
AC008760.1
AC008763.1
AC008764.2
AC008764.4
AC008764.8
AC008764.9
AC008770.2
AC008770.3
AC008771.1
AC008781.1
AC008802.1
AC008806.1
AC008813.1
AC008840.1
AC008870.2
AC008870.3
AC008870.4
AC008875.1
AC008875.2
AC008875.3
AC008883.3
AC008894.2
AC008894.3
AC008895.1
AC008897.3
AC008906.1
AC008906.2
AC008915.2
AC008915.3
AC008937.1
AC008937.3
AC008945.2
AC008946.1
AC008957.1
AC008964.1
AC008966.1
AC008966.2
AC008969.1
AC008972.1
AC008972.2
AC008982.2
AC009005.1
AC009019.1
AC009021.1
AC009022.1
AC009041.3
AC009052.1
AC009053.2
AC009053.3
AC009053.4
AC009054.2
AC009060.1
AC009061.2
AC009063.1
AC009065.3
AC009065.5
AC009065.6
AC009065.9
AC009078.2
AC009078.3
AC009086.2
AC009087.1
AC009088.1
AC009090.1
AC009090.2
AC009090.3
AC009090.4
AC009090.5
AC009090.6
AC009093.1
AC009093.2
AC009093.3
AC009093.4
AC009093.8
AC009097.1
AC009097.4
AC009107.2
AC009108.1
AC009108.3
AC009113.1
AC009119.2
AC009120.1
AC009120.2
AC009120.3
AC009120.5
AC009121.3
AC009121.4
AC009126.1
AC009127.2
AC009133.1
AC009133.3
AC009137.2
AC009148.1
AC009152.1
AC009152.3
AC009152.6
AC009163.4
AC009163.7
AC009171.2
AC009185.1
AC009220.2
AC009220.3
AC009228.1
AC009242.1
AC009244.1
AC009245.1
AC009263.1
AC009264.1
AC009268.2
AC009269.5
AC009275.1
AC009283.1
AC009299.2
AC009302.1
AC009303.1
AC009303.2
AC009303.4
AC009309.2
AC009312.1
AC009318.1
AC009318.2
AC009318.3
AC009318.4
AC009336.1
AC009362.1
AC009403.1
AC009403.2
AC009404.1
AC009432.2
AC009474.1
AC009495.2
AC009495.3
AC009505.1
AC009506.2
AC009509.2
AC009509.5
AC009517.1
AC009533.1
AC009533.3
AC009533.5
AC009542.1
AC009554.2
AC009570.1
AC009630.1
AC009630.2
AC009630.4
AC009690.2
AC009704.2
AC009716.1
AC009731.1
AC009779.3
AC009779.4
AC009812.1
AC009812.3
AC009812.4
AC009831.1
AC009831.3
AC009869.1
AC009902.2
AC009902.3
AC009908.1
AC009927.1
AC009948.1
AC009948.2
AC009948.3
AC009949.1
AC009951.4
AC009951.6
AC009961.1
AC009961.2
AC009961.3
AC009962.1
AC009970.1
AC009975.1
AC009988.1
AC009994.1
AC009996.1
AC010092.1
AC010132.3
AC010132.4
AC010168.2
AC010173.1
AC010182.1
AC010186.2
AC010186.3
AC010198.1
AC010198.2
AC010201.1
AC010201.2
AC010203.1
AC010203.2
AC010210.1
AC010226.1
AC010240.3
AC010245.2
AC010247.1
AC010247.2
AC010255.3
AC010260.1
AC010271.1
AC010273.2
AC010280.2
AC010285.1
AC010285.2
AC010285.3
AC010300.1
AC010307.3
AC010319.1
AC010319.3
AC010319.4
AC010319.5
AC010320.2
AC010320.4
AC010320.5
AC010325.1
AC010326.3
AC010326.4
AC010327.3
AC010327.4
AC010327.5
AC010327.8
AC010328.1
AC010328.2
AC010331.1
AC010332.2
AC010335.1
AC010336.1
AC010336.2
AC010336.5
AC010336.8
AC010342.1
AC010343.1
AC010343.3
AC010359.2
AC010378.2
AC010385.1
AC010401.2
AC010422.1
AC010422.2
AC010422.3
AC010422.8
AC010435.1
AC010442.1
AC010442.3
AC010463.3
AC010469.1
AC010469.2
AC010487.1
AC010491.1
AC010491.2
AC010501.2
AC010503.5
AC010504.1
AC010525.1
AC010531.5
AC010531.6
AC010536.1
AC010536.3
AC010538.1
AC010542.6
AC010547.1
AC010547.2
AC010598.1
AC010615.1
AC010618.2
AC010618.3
AC010620.2
AC010623.1
AC010624.1
AC010624.3
AC010632.2
AC010642.1
AC010642.2
AC010643.1
AC010653.3
AC010654.1
AC010655.1
AC010677.1
AC010680.2
AC010680.3
AC010680.4
AC010680.5
AC010719.1
AC010745.1
AC010761.1
AC010761.3
AC010761.4
AC010789.1
AC010809.1
AC010809.2
AC010809.3
AC010834.2
AC010834.3
AC010864.1
AC010878.1
AC010883.1
AC010883.3
AC010894.1
AC010894.2
AC010894.3
AC010894.4
AC010896.1
AC010904.1
AC010904.2
AC010913.1
AC010928.1
AC010969.2
AC010969.3
AC010970.1
AC010973.1
AC010973.2
AC010976.1
AC010978.1
AC010980.2
AC010996.1
AC010997.2
AC010997.4
AC010997.5
AC010998.2
AC010999.1
AC010999.2
AC011005.1
AC011005.4
AC011008.1
AC011008.2
AC011120.1
AC011246.1
AC011247.1
AC011270.1
AC011290.2
AC011298.1
AC011317.1
AC011322.1
AC011330.1
AC011330.2
AC011337.1
AC011342.1
AC011346.1
AC011365.2
AC011379.2
AC011388.1
AC011405.1
AC011406.1
AC011411.1
AC011416.3
AC011416.4
AC011442.1
AC011444.1
AC011444.4
AC011445.1
AC011445.2
AC011447.3
AC011448.1
AC011450.1
AC011451.2
AC011451.3
AC011453.1
AC011455.1
AC011458.2
AC011461.1
AC011462.4
AC011462.5
AC011466.1
AC011466.2
AC011466.3
AC011466.4
AC011468.4
AC011472.1
AC011472.2
AC011472.4
AC011472.5
AC011474.1
AC011476.3
AC011477.1
AC011479.4
AC011481.1
AC011481.2
AC011487.3
AC011491.1
AC011492.1
AC011495.1
AC011498.1
AC011498.3
AC011498.4
AC011498.5
AC011498.6
AC011498.7
AC011509.3
AC011511.1
AC011586.2
AC011592.1
AC011603.3
AC011611.2
AC011611.6
AC011676.1
AC011726.1
AC011815.1
AC011815.2
AC011815.3
AC011816.1
AC011816.2
AC011825.1
AC011825.2
AC011840.2
AC011840.3
AC011840.5
AC011899.2
AC011899.3
AC011912.1
AC011921.1
AC011921.3
AC011933.1
AC011933.2
AC011933.3
AC011939.1
AC011939.2
AC011944.1
AC011944.2
AC011978.2
AC011979.1
AC012020.1
AC012047.1
AC012055.1
AC012063.1
AC012066.1
AC012073.1
AC012085.1
AC012100.3
AC012101.2
AC012146.1
AC012150.1
AC012150.2
AC012157.2
AC012158.1
AC012170.1
AC012181.1
AC012181.2
AC012184.3
AC012186.2
AC012186.3
AC012213.2
AC012213.3
AC012254.1
AC012254.3
AC012254.4
AC012291.3
AC012301.3
AC012306.2
AC012306.4
AC012308.1
AC012313.1
AC012313.10
AC012313.2
AC012313.3
AC012313.4
AC012313.5
AC012313.6
AC012313.8
AC012313.9
AC012354.1
AC012358.3
AC012358.4
AC012360.1
AC012360.2
AC012360.3
AC012368.1
AC012378.2
AC012414.4
AC012435.2
AC012441.2
AC012442.2
AC012443.2
AC012447.1
AC012456.2
AC012459.1
AC012464.1
AC012464.2
AC012467.2
AC012486.1
AC012494.2
AC012510.1
AC012511.1
AC012513.2
AC012513.3
AC012557.1
AC012557.2
AC012569.1
AC012603.1
AC012613.1
AC012615.1
AC012615.4
AC012615.6
AC012618.1
AC012618.2
AC012618.3
AC012636.1
AC012640.1
AC012640.4
AC012640.5
AC012640.6
AC012640.7
AC012645.1
AC012645.3
AC012645.4
AC012651.1
AC012673.1
AC012676.1
AC012676.2
AC012676.3
AC012676.4
AC012676.5
AC013275.1
AC013355.1
AC013356.1
AC013391.2
AC013394.1
AC013400.1
AC013403.2
AC013439.2
AC013442.1
AC013451.1
AC013452.3
AC013457.1
AC013460.1
AC013468.1
AC013470.2
AC013470.3
AC013472.2
AC013474.1
AC013486.1
AC013553.1
AC013553.2
AC013553.4
AC013643.2
AC013701.1
AC015522.1
AC015660.1
AC015689.1
AC015712.1
AC015712.2
AC015712.6
AC015712.7
AC015720.3
AC015726.1
AC015799.1
AC015802.3
AC015802.4
AC015802.5
AC015802.6
AC015813.1
AC015813.5
AC015813.6
AC015813.7
AC015819.1
AC015819.2
AC015845.2
AC015849.1
AC015849.3
AC015849.5
AC015849.6
AC015871.3
AC015871.6
AC015883.1
AC015909.3
AC015909.5
AC015910.1
AC015911.1
AC015911.4
AC015912.2
AC015912.3
AC015922.3
AC015971.1
AC015982.2
AC016026.2
AC016027.1
AC016027.5
AC016042.1
AC016044.1
AC016065.1
AC016065.2
AC016134.1
AC016229.2
AC016245.2
AC016355.1
AC016394.2
AC016394.3
AC016394.4
AC016397.2
AC016405.1
AC016405.2
AC016405.3
AC016526.2
AC016526.3
AC016542.1
AC016546.1
AC016550.2
AC016582.2
AC016586.1
AC016588.2
AC016590.3
AC016596.1
AC016596.3
AC016597.2
AC016629.2
AC016629.3
AC016687.2
AC016700.1
AC016722.2
AC016727.1
AC016734.1
AC016737.1
AC016738.1
AC016739.1
AC016745.2
AC016747.1
AC016747.2
AC016747.3
AC016747.4
AC016772.1
AC016773.2
AC016821.1
AC016831.1
AC016831.6
AC016866.1
AC016876.2
AC016876.3
AC016876.4
AC016877.3
AC016885.2
AC016888.1
AC016907.2
AC016910.2
AC016949.1
AC016956.1
AC016957.2
AC017007.3
AC017013.1
AC017028.1
AC017028.2
AC017028.8
AC017033.1
AC017071.1
AC017074.1
AC017076.1
AC017083.1
AC017083.3
AC017099.1
AC017100.1
AC017104.1
AC017104.3
AC017104.4
AC017104.5
AC017104.6
AC017116.2
AC018362.1
AC018371.2
AC018398.1
AC018410.1
AC018413.1
AC018462.1
AC018475.1
AC018511.5
AC018521.3
AC018521.5
AC018521.6
AC018521.7
AC018529.2
AC018553.1
AC018553.2
AC018557.3
AC018558.1
AC018620.1
AC018628.2
AC018629.1
AC018635.2
AC018638.1
AC018638.2
AC018638.4
AC018638.5
AC018638.7
AC018639.1
AC018644.1
AC018647.1
AC018647.2
AC018647.3
AC018653.3
AC018653.4
AC018665.1
AC018682.1
AC018685.3
AC018690.1
AC018695.3
AC018695.4
AC018695.7
AC018697.1
AC018731.1
AC018735.1
AC018738.1
AC018752.1
AC018755.3
AC018766.1
AC018797.2
AC018797.3
AC018804.1
AC018809.1
AC018809.2
AC018816.1
AC018845.1
AC018845.3
AC018868.1
AC018868.2
AC018892.3
AC018904.1
AC018904.2
AC018926.1
AC018926.2
AC018926.3
AC018946.2
AC018953.2
AC018992.1
AC019055.1
AC019069.1
AC019077.1
AC019080.1
AC019080.4
AC019080.5
AC019117.2
AC019118.1
AC019129.1
AC019131.2
AC019131.3
AC019185.1
AC019193.2
AC019193.3
AC019205.1
AC019206.1
AC019226.1
AC019254.1
AC019257.1
AC019257.2
AC019294.2
AC020558.2
AC020558.5
AC020558.6
AC020595.1
AC020604.1
AC020612.1
AC020612.3
AC020629.1
AC020633.1
AC020651.2
AC020658.3
AC020658.4
AC020658.6
AC020661.1
AC020661.4
AC020663.1
AC020663.2
AC020663.3
AC020718.1
AC020728.1
AC020763.3
AC020765.3
AC020893.2
AC020904.2
AC020907.3
AC020907.4
AC020907.5
AC020908.3
AC020910.5
AC020910.6
AC020910.7
AC020911.1
AC020913.1
AC020914.3
AC020915.1
AC020915.2
AC020915.3
AC020916.1
AC020917.1
AC020917.3
AC020917.4
AC020922.4
AC020928.1
AC020931.1
AC020934.1
AC020934.2
AC020951.1
AC020978.1
AC020978.2
AC020978.3
AC020978.7
AC020978.9
AC020983.1
AC021016.1
AC021028.1
AC021037.1
AC021066.2
AC021074.1
AC021078.1
AC021086.1
AC021087.1
AC021087.2
AC021087.3
AC021087.5
AC021092.1
AC021106.1
AC021106.2
AC021106.3
AC021127.1
AC021148.1
AC021171.1
AC021188.1
AC021205.3
AC021231.2
AC021231.3
AC021236.1
AC021242.3
AC021321.1
AC021483.1
AC021491.2
AC021491.4
AC021504.1
AC021546.1
AC021594.2
AC021613.1
AC021613.3
AC021660.4
AC021678.1
AC021701.1
AC021739.2
AC021739.5
AC021752.1
AC021755.2
AC021851.1
AC021851.2
AC021876.1
AC021915.2
AC021945.1
AC022007.1
AC022018.1
AC022034.1
AC022034.2
AC022079.1
AC022079.2
AC022080.3
AC022098.1
AC022098.4
AC022106.1
AC022106.2
AC022107.1
AC022137.3
AC022137.4
AC022144.1
AC022149.1
AC022150.2
AC022150.4
AC022154.1
AC022167.2
AC022167.3
AC022182.1
AC022182.3
AC022188.1
AC022210.1
AC022210.2
AC022211.2
AC022211.3
AC022211.4
AC022211.5
AC022217.2
AC022217.4
AC022267.1
AC022272.1
AC022306.1
AC022306.2
AC022306.3
AC022364.1
AC022382.1
AC022382.2
AC022387.2
AC022395.1
AC022400.1
AC022400.2
AC022400.4
AC022400.5
AC022400.6
AC022400.7
AC022400.8
AC022400.9
AC022405.1
AC022413.2
AC022415.2
AC022415.3
AC022417.1
AC022447.4
AC022447.5
AC022463.1
AC022467.2
AC022497.1
AC022498.2
AC022506.2
AC022509.4
AC022509.5
AC022532.1
AC022540.1
AC022558.1
AC022558.2
AC022558.3
AC022616.7
AC022690.1
AC022733.1
AC022762.1
AC022762.2
AC022778.1
AC022784.1
AC022784.2
AC022784.5
AC022784.6
AC022868.1
AC022868.2
AC022893.1
AC022893.2
AC022916.2
AC022960.1
AC022960.2
AC022966.2
AC022968.1
AC022973.4
AC022973.5
AC023024.1
AC023024.2
AC023043.4
AC023050.5
AC023051.1
AC023055.1
AC023090.1
AC023090.2
AC023154.1
AC023157.1
AC023157.2
AC023296.1
AC023355.2
AC023403.1
AC023424.1
AC023424.2
AC023480.1
AC023483.1
AC023494.1
AC023509.2
AC023509.3
AC023510.2
AC023512.1
AC023593.1
AC023632.2
AC023790.1
AC023794.5
AC023796.2
AC023813.3
AC023818.1
AC023825.2
AC023830.1
AC023830.3
AC023906.1
AC023906.4
AC023906.5
AC023908.3
AC023968.2
AC023983.1
AC024022.1
AC024060.2
AC024075.1
AC024075.2
AC024075.3
AC024145.1
AC024243.1
AC024257.3
AC024267.4
AC024267.5
AC024267.6
AC024270.1
AC024270.4
AC024270.5
AC024293.1
AC024341.1
AC024361.1
AC024361.2
AC024361.3
AC024405.1
AC024451.2
AC024451.4
AC024475.1
AC024558.1
AC024560.2
AC024560.3
AC024560.4
AC024575.2
AC024580.1
AC024580.2
AC024603.1
AC024614.4
AC024619.3
AC024619.4
AC024884.1
AC024884.2
AC024896.1
AC024909.1
AC024933.1
AC024937.1
AC024940.1
AC024940.2
AC024940.3
AC024940.6
AC024995.1
AC025031.1
AC025031.2
AC025031.4
AC025031.5
AC025034.1
AC025040.1
AC025040.2
AC025043.1
AC025048.2
AC025048.4
AC025048.6
AC025062.1
AC025161.1
AC025162.2
AC025164.2
AC025165.1
AC025165.4
AC025165.5
AC025166.1
AC025171.1
AC025171.2
AC025171.3
AC025171.4
AC025171.5
AC025175.1
AC025176.1
AC025178.2
AC025181.1
AC025181.2
AC025188.1
AC025198.1
AC025259.2
AC025262.3
AC025263.1
AC025265.1
AC025265.3
AC025287.2
AC025287.3
AC025370.2
AC025419.1
AC025423.3
AC025430.1
AC025442.1
AC025442.2
AC025449.1
AC025449.2
AC025459.1
AC025472.1
AC025518.1
AC025538.1
AC025574.1
AC025588.1
AC025594.2
AC025678.3
AC025682.2
AC025774.1
AC025809.2
AC025839.1
AC025857.2
AC025871.3
AC025917.1
AC025918.1
AC026120.1
AC026120.3
AC026124.1
AC026124.2
AC026150.2
AC026150.4
AC026202.1
AC026202.2
AC026241.1
AC026254.2
AC026271.1
AC026304.1
AC026310.1
AC026310.2
AC026316.1
AC026333.4
AC026341.1
AC026348.1
AC026353.1
AC026355.2
AC026356.1
AC026356.2
AC026362.1
AC026362.2
AC026366.1
AC026367.1
AC026367.2
AC026367.3
AC026368.1
AC026369.1
AC026369.2
AC026401.3
AC026403.1
AC026410.3
AC026412.1
AC026412.2
AC026412.3
AC026436.1
AC026462.1
AC026462.4
AC026470.2
AC026471.1
AC026471.2
AC026471.3
AC026471.4
AC026471.6
AC026688.1
AC026689.1
AC026691.1
AC026703.2
AC026704.1
AC026725.1
AC026726.1
AC026740.1
AC026740.3
AC026741.1
AC026748.1
AC026748.3
AC026770.1
AC026771.1
AC026786.2
AC026801.2
AC026803.1
AC026803.2
AC026803.3
AC026877.1
AC026887.1
AC026951.1
AC026956.2
AC026979.2
AC026979.3
AC026979.4
AC026992.2
AC027020.1
AC027020.2
AC027031.2
AC027088.4
AC027097.1
AC027097.2
AC027124.1
AC027176.2
AC027216.1
AC027228.2
AC027228.3
AC027237.3
AC027237.5
AC027271.1
AC027279.1
AC027279.2
AC027287.1
AC027290.3
AC027307.1
AC027307.2
AC027307.3
AC027309.2
AC027313.1
AC027315.1
AC027369.3
AC027373.1
AC027514.1
AC027514.2
AC027544.1
AC027559.1
AC027575.1
AC027575.3
AC027584.1
AC027601.2
AC027601.3
AC027601.5
AC027601.6
AC027607.1
AC027612.3
AC027613.1
AC027627.1
AC027644.1
AC027644.4
AC027673.1
AC027682.1
AC027682.4
AC027682.5
AC027682.6
AC027682.7
AC027702.2
AC027763.1
AC027796.1
AC027796.2
AC027796.3
AC027796.4
AC027796.5
AC027801.1
AC027801.2
AC027801.3
AC027801.5
AC027811.1
AC032011.1
AC032044.1
AC034102.1
AC034102.3
AC034102.5
AC034102.6
AC034102.8
AC034105.3
AC034111.1
AC034114.2
AC034159.2
AC034198.2
AC034199.1
AC034207.1
AC034228.1
AC034229.4
AC034229.6
[truncated: 14,232 more rows]

## Sheet: THREE
total-genes (from LYL1 RNA-seq data)	Uniprot_ID				Input for pathway analysis after cutoff	log2FC	P value
HSD17B10					HSD17B10	2.08695	1e-13
TRH					TRH	-1.65882	1e-13
CD33					CD33	1.26911	4.31e-13
FGFR1					FGFR1	-1.44847	2e-12
PTPRF					PTPRF	-1.08075	2.34e-12
TMED4					TMED4	1.09522	3.62e-11
ARL2					ARL2	-1.26848	2.06e-10
GPT2					GPT2	-1.1888	4.94e-10
TWF1					TWF1	1.18174	7.32e-10
SS18					SS18	0.971201	2.45e-09
RPS3AP5					ITGA9	-1.17771	7.48e-09
ITGA9					SESN2	-1.14735	1.81e-08
SESN2					PLXND1	-0.882992	9.36e-08
PLXND1					ITGB1	0.807482	1.06e-07
ITGB1					EVPL	-1.00577	1.68e-07
EVPL					FURIN	0.805828	2.55e-07
FURIN					NAT10	-0.789771	2.83e-07
NAT10					IL1B	-1.31004	3.39e-07
IL1B					MFNG	-0.772821	7.11e-07
MFNG					B3GALNT2	0.92292	7.8e-07
B3GALNT2					YES1	0.796164	9.73e-07
YES1					SNRNP27	0.956075	1.08e-06
SNRNP27					ICAM1	1.19348	1.38e-06
ICAM1					SLC7A5	-0.906901	1.45e-06
SLC7A5					CSF1R	1.87308	1.49e-06
CSF1R					LMLN	1.46414	1.69e-06
LMLN					DYNLRB1	1.68669	2.25e-06
DYNLRB1					SLC1A4	-1.15716	2.63e-06
SLC1A4					CPT1A	-0.728668	2.76e-06
CPT1A					S100A9	1.38305	3.11e-06
S100A9					NPR3	-0.951381	3.24e-06
NPR3					PHGDH	-0.955134	3.49e-06
PHGDH					ITGA5	0.793304	3.73e-06
ITGA5					JUND	0.847051	4.24e-06
JUND					MRC2	-0.736777	4.43e-06
MRC2					RASGRP2	-0.849124	4.68e-06
RASGRP2					TUBB4A	-1.43337	5.48e-06
TUBB4A					HIP1	-1.04273	5.72e-06
HIP1					ALOX5AP	1.42842	5.74e-06
ALOX5AP					MAP4K1	-0.787178	5.94e-06
MAP4K1					ASS1	-1.67578	7.85e-06
ASS1					STK17B	0.922557	8.9e-06
STK17B					ANPEP	0.758724	8.93e-06
ANPEP					NUP210	-0.89548	9.48e-06
NUP210					OAZ1	-0.654471	1.24e-05
OAZ1					TRANK1	-0.925539	1.31e-05
TRANK1					MALAT1	0.844419	1.36e-05
MALAT1					LY6E	0.662869	1.7e-05
LY6E					PTK7	-0.798225	1.73e-05
PTK7					RELL1	0.924617	2.38e-05
RELL1					CHD3	-0.7313	2.53e-05
CHD3					ETV5	-0.80305	2.93e-05
ETV5					FLNA	-0.762842	2.99e-05
FLNA					MFAP4	-1.18516	3.06e-05
MFAP4					ACBD5	0.712233	3.51e-05
ACBD5					PACS1	0.688858	4.65e-05
PACS1					SHMT2	-0.6722	4.67e-05
SHMT2					ERVFRD-1	1.36467	4.7e-05
ERVFRD-1					DDIT4	-1.49539	4.74e-05
DDIT4					MPZL1	-0.847389	4.78e-05
MPZL1					AP1S2	-1.28392	6.4e-05
BRD7P2					ADM2	-1.24375	6.58e-05
AP1S2					STC2	-1.13577	6.76e-05
ADM2					CD69	0.890301	7.67e-05
STC2					NUDT19	0.78606	8.27e-05
CD69					FNIP2	-0.959776	8.29e-05
NUDT19					SCAMP5	-1.32156	8.32e-05
FNIP2					VAT1	-0.62369	8.57e-05
SCAMP5					ATF4	-0.591961	8.8e-05
VAT1					ARID3A	0.794271	9.1e-05
ATF4					MDM2	0.688107	0.00010017
ARID3A					CPXM1	-0.811104	0.000107287
MDM2					CHAC1	-1.51722	0.000130325
CPXM1					HIP1R	0.749825	0.00013913
CHAC1					SIPA1L2	-0.80596	0.0001513
HIP1R					PLAC8	-0.993407	0.000175068
SIPA1L2					GRINA	-0.628445	0.000188029
PLAC8					ATP9A	1.77553	0.000188924
GRINA					PON2	0.79911	0.000189827
ATP9A					BAALC	-0.763235	0.000200007
PON2					CMTM7	-0.696425	0.000203996
BAALC					RNF11	0.687417	0.000214798
CMTM7					SLC7A11	-0.770575	0.000216051
RNF11					SET	0.617433	0.000216788
SLC7A11					PROS1	1.04269	0.000219825
SET					CYB561	-0.78252	0.000226588
PROS1					PALD1	-2.18017	0.000226934
CYB561					KIAA0319L	0.647272	0.000263462
PALD1					EXD2	-1.05193	0.000264754
PROSER2-AS1					STMN3	-0.906279	0.000324836
KIAA0319L					JUP	-0.528816	0.000340892
EXD2					ASIC1	-0.595953	0.000350108
STMN3					ACSL1	0.777633	0.000354086
JUP					ELMO1	-0.561498	0.000390303
ASIC1					CD74	-0.675871	0.000408911
ACSL1					LPCAT2	0.619605	0.000436341
ELMO1					GAA	-0.608754	0.000512382
CD74					RAC2	-0.530714	0.000523744
LPCAT2					THSD1	-1.87138	0.000524569
GAA					NLRC5	-0.631373	0.000534355
RAC2					FIBP	-0.830506	0.00058753
THSD1					PBXIP1	0.685069	0.000632237
NLRC5					TGFBRAP1	-0.563051	0.000635766
FIBP					YIF1B	-0.550334	0.000648725
PBXIP1					NF2	0.632874	0.000691141
TGFBRAP1					CD58	0.669823	0.000782584
YIF1B					LMNB2	-0.771502	0.000789907
NF2					UAP1L1	-0.734185	0.00082996
MT-ND5					PRKCB	-0.545958	0.000836849
CD58					ZBTB7A	0.570196	0.000855105
LMNB2					RIMS3	-0.934162	0.000873448
UAP1L1					TKT	-0.54016	0.000898894
PRKCB					TECR	-0.518177	0.000919806
ZBTB7A					LSM14B	-0.590816	0.000928149
RIMS3					DDA1	0.660359	0.000945459
TKT					RASSF2	-0.90446	0.000998213
MT-ND6					BCOR	-0.548978	0.00100779
TECR					TPCN1	-1.04262	0.00101918
LSM14B					PSAT1	-0.795507	0.00102506
DDA1					FBXW2	-0.545348	0.00106148
RASSF2					LIX1L	0.614067	0.00108057
BCOR					PFDN4	0.610028	0.00109578
TPCN1					RHOG	-0.546991	0.0011067
PSAT1					FAM214B	0.989259	0.00113959
FBXW2					TLN1	-0.509385	0.00114098
LIX1L					REXO1	0.564585	0.00119653
PFDN4					NHSL1	-1.04007	0.00122938
RHOG					ARRDC3	0.764804	0.00124137
FAM214B					GTPBP1	-0.571469	0.00125684
TLN1					KLHDC3	0.528563	0.00127143
REXO1					MARS2	-0.776677	0.00128268
NHSL1					GRIK5	-0.576448	0.001284
ARRDC3					SEC23A	0.539486	0.00132401
GTPBP1					BTG3	0.713189	0.00133254
KLHDC3					RAB15	-0.773804	0.00135194
MARS2					CRK	0.623706	0.0013567
GRIK5					ABHD14B	-0.534911	0.00137121
SEC23A					SLC3A2	-0.663691	0.00137386
BTG3					FAM171A1	-0.560353	0.00139759
RAB15					CD79A	-1.26368	0.00147191
CRK					YWHAG	-0.47953	0.00149145
ABHD14B					CDT1	-0.515918	0.00153922
SLC3A2					DNASE2	-0.56978	0.00156401
FAM171A1					TSPAN15	-0.79473	0.00158931
CD79A					DNAJB5	-0.968211	0.0015936
YWHAG					E2F8	-0.639816	0.0016121
CDT1					LGALS3BP	1.45735	0.00161286
DNASE2					TWF2	-0.623198	0.00177099
TSPAN15					SPN	0.522681	0.00178895
DNAJB5					NR1H2	0.768631	0.00180199
E2F8					TRPM2	-0.798824	0.00181337
LGALS3BP					USP13	-0.621699	0.00181842
AL590226.1					LPXN	-0.753392	0.00183004
TWF2					CXCR2	0.891755	0.00183383
SPN					PC	-0.626031	0.00187815
NR1H2					RPS6KA2	-1.33347	0.0018806
TRPM2					NPIPA3	4.15555	0.00189875
USP13					PTS	0.884695	0.00191191
LPXN					B4GALT4	0.85533	0.00191396
CXCR2					PCBP4	-0.749059	0.00202585
PC					VCL	-0.616804	0.00204754
RPS6KA2					FASN	-0.494988	0.00205865
NPIPA3					ST3GAL2	-0.532597	0.00207704
PTS					SLC27A4	-0.801727	0.00210446
B4GALT4					RECQL4	-0.538702	0.00216223
PCBP4					INCENP	-0.486719	0.00221332
VCL					RPS6KA1	-0.781468	0.00223172
FASN					TLR2	0.874744	0.00226577
ST3GAL2					CUTA	-6.64773	0.00232269
SLC27A4					GABPB2	0.830749	0.00233382
RECQL4					FLNB	-0.478657	0.00236637
INCENP					UBE2W	0.655589	0.002393
MTND6P4					CAT	-0.465042	0.00241744
RPS6KA1					AP1B1	-0.47187	0.00242293
TLR2					NRXN2	-0.949512	0.00244109
CUTA					MCM5	-0.456639	0.00244666
GABPB2					ULBP1	-0.899729	0.00244714
FLNB					PGF	-0.964459	0.00248059
UBE2W					TNRC18	0.462243	0.00249387
CAT					SCARB2	0.577801	0.00250923
AP1B1					TRIM25	-0.480718	0.00250939
NRXN2					E2F2	-0.564491	0.00256215
MCM5					ERAS	-0.814479	0.00256779
ULBP1					AKT1S1	0.696955	0.00257818
PGF					ABHD12	-0.549935	0.00258678
TNRC18					ATP6V1F	-0.496912	0.00259513
SCARB2					CORO1A	-0.597404	0.00259744
TRIM25					KCNAB2	-0.569832	0.00264682
E2F2					SEMA4A	-0.824695	0.00264716
ERAS					GID8	-0.509589	0.00265417
AKT1S1					PAQR6	-0.822793	0.00269438
ABHD12					NDST1	-0.58599	0.00272381
ATP6V1F					TSTA3	-0.569461	0.00276715
CORO1A					CD99L2	-0.499612	0.00280065
KCNAB2					MAGED2	0.624642	0.0028086
SEMA4A					GPR180	0.597042	0.00281875
GID8					STYX	0.496656	0.00288455
PAQR6					NCAPD2	-0.525431	0.00290008
NDST1					PCK2	-0.684088	0.00294844
TSTA3					ABCA3	-0.744267	0.00314472
CD99L2					LAMC3	-0.556999	0.00315141
MAGED2					HGSNAT	0.496751	0.00318841
GPR180					TMX3	0.474332	0.00323074
STYX					KIAA1522	-0.841625	0.00328957
NCAPD2					CRIPT	0.615033	0.00334965
PCK2					IMPA2	-0.500202	0.00335618
ABCA3					FUBP1	0.443262	0.00336913
LAMC3					ECE1	-0.555826	0.00337246
HGSNAT					ECI1	-0.603363	0.00340798
TMX3					IKBKE	-0.544028	0.00342121
KIAA1522					KSR1	-0.611918	0.00345382
CRIPT					TMX4	0.537814	0.00348146
IMPA2					M1AP	-0.527611	0.00352763
FUBP1					MCM2	-0.440058	0.00354412
ECE1					SPNS2	-0.663961	0.00356816
ECI1					INIP	-0.542139	0.00362529
IKBKE					DHRS11	-0.744448	0.00373042
KSR1					CBFA2T3	-0.722911	0.00381118
TMX4					NT5E	2.25681	0.00382657
M1AP					ARC	1.89928	0.00393595
MCM2					CLDN12	0.760839	0.00393739
SPNS2					IGLL1	-0.465534	0.00397825
INIP					ACAP1	-0.823167	0.00405277
DHRS11					EPDR1	0.526708	0.00411649
CBFA2T3					GPR137B	0.959368	0.00421624
NT5E					APOL6	-0.589359	0.00421788
ARC					APLP1	-1.84541	0.00428574
CLDN12					TNFAIP8L2	0.742901	0.00433658
IGLL1					ACTN4	-0.484469	0.00440074
LINC00504					B4GALT6	-0.617676	0.00440891
ACAP1					TESC	-0.565846	0.00456159
EPDR1					HBP1	0.536131	0.00461679
GPR137B					MPO	-0.445703	0.00462549
APOL6					CPSF1	-0.534976	0.0048037
APLP1					ARL6IP1	0.429431	0.00484866
TNFAIP8L2					ESPL1	-0.648347	0.00486374
ACTN4					F11R	-0.520483	0.00489421
B4GALT6					EFHD2	-0.537385	0.00490599
TESC					TFDP1	-0.526393	0.00500667
HBP1					PLP2	-0.716375	0.00516041
MPO					TSC2	-0.541495	0.00516406
CPSF1					PHF13	-0.532872	0.0051752
ARL6IP1					CREB3L2	0.655855	0.005209
ESPL1					MEX3A	0.675757	0.00527679
F11R					PDIA4	-0.431114	0.00531671
EFHD2					QKI	0.427732	0.00536971
TFDP1					SLC25A1	-0.447551	0.00539934
PLP2					NKD2	-0.891239	0.00545779
TSC2					SEC24C	-0.452759	0.00547569
PHF13					ALDH2	-1.80161	0.00549607
CREB3L2					TMC8	-0.440226	0.00554242
MEX3A					KPNA1	-0.491008	0.00554804
PDIA4					TEX30	0.505122	0.0056459
QKI					CAD	-0.43016	0.00567214
SLC25A1					TBKBP1	0.617284	0.00567478
NKD2					TYRO3	-1.1711	0.00573571
SEC24C					POLRMT	-0.556796	0.00574559
ALDH2					ZNF804A	0.635048	0.0057526
TMC8					USP11	-0.480369	0.0057607
KPNA1					NDUFA4L2	-2.34689	0.00576114
TEX30					EPHB6	1.02455	0.00586202
CAD					ASRGL1	-0.685692	0.00591143
TBKBP1					HPCAL1	-0.617063	0.0059473
TYRO3					KCTD12	0.613179	0.00595039
POLRMT					PLBD2	-0.456974	0.00613277
ZNF804A					MLST8	-0.45126	0.00623772
USP11					OLFML2A	-0.89025	0.0063343
NDUFA4L2					JUN	1.0833	0.00634857
EPHB6					PLTP	-0.44606	0.00648502
ASRGL1					FCHO2	0.529872	0.00651573
HPCAL1					TMA16	0.467493	0.00653561
KCTD12					NDUFS8	-0.463322	0.00659766
PLBD2					SPCS3	0.413252	0.00661362
MLST8					RUFY2	0.55573	0.00670334
OLFML2A					DUSP16	0.615835	0.00674263
JUN					RASGRP3	2.44402	0.00677722
TUBBP1					UBASH3B	-0.500671	0.00680251
PLTP					FANCC	-0.634527	0.00683425
ST7-AS1					PEF1	-0.563861	0.00685266
FCHO2					ARL8A	0.545345	0.00691603
TMA16					SPR	0.702268	0.00692065
NDUFS8					MRVI1	0.972506	0.00693382
SPCS3					CLPP	-0.437592	0.00708387
RUFY2					LAMP1	-0.46777	0.00715974
DUSP16					SCAMP2	-0.551824	0.00723085
RASGRP3					MEGF8	-0.466674	0.00732874
UBASH3B					PCIF1	-0.599843	0.00736513
FANCC					GALNT6	-0.55483	0.00749492
PEF1					TSPAN5	-0.771509	0.00751623
ARL8A					SNRPA	-0.421705	0.00753228
SPR					MAPRE2	-0.473791	0.00753996
MRVI1					SCAP	-0.440537	0.00764317
CLPP					P2RX1	0.585801	0.0077532
LAMP1					RNF144A	-0.536678	0.00776316
SCAMP2					IQSEC1	-0.46719	0.00780159
MEGF8					FMNL2	-0.603643	0.00780951
PCIF1					NEK7	0.455827	0.00781095
LINC00641					PI4KA	-0.435312	0.00788111
GALNT6					RPA1	-0.467617	0.00793684
TSPAN5					FBXO41	-0.540884	0.00799363
SNRPA					KIFC1	-3.73946	0.00801053
MAPRE2					HAPLN3	-3.99807	0.00809021
SCAP					CLUH	-0.47506	0.00816805
P2RX1					ITPK1	-0.440803	0.00830037
RNF144A					TONSL	-0.520073	0.0083482
IQSEC1					GFPT1	0.545658	0.00847433
FMNL2					USF2	0.432922	0.00849618
NEK7					ATP1B1	-0.905537	0.00851953
PI4KA					MYH10	-0.873733	0.00854783
RPA1					ENO1	-0.544439	0.00858834
FBXO41					URB1	-0.616024	0.00859486
KIFC1					ACTG1	-0.380716	0.00865947
HAPLN3					FAM189B	-0.460118	0.00867044
CLUH					GTF2F1	-0.450009	0.00870492
TWF1P1					RNF103	0.608306	0.00872768
ITPK1					TMEM38B	0.504906	0.0087512
TONSL					TRO	-0.773191	0.00878271
GFPT1					EIF3CL	-5.41658	0.00879974
USF2					VANGL1	0.585194	0.00882099
ATP1B1					EML3	-0.502361	0.00886243
MYH10					NUCB1	-0.408457	0.00900867
ENO1					MCOLN2	0.537872	0.00904001
URB1					NCKAP5L	-0.59661	0.00904906
ACTG1					NOMO1	-0.418049	0.0090836
FAM189B					NUP93	-0.485186	0.00908917
GTF2F1					SMIM3	0.411889	0.00910275
RNF103					RAI14	1.09502	0.00914317
TMEM38B					PLCD3	0.966676	0.0092116
TRO					PRDM8	-0.401182	0.00923778
EIF3CL					MZT2A	-0.456133	0.00924445
VANGL1					INTS1	-0.560596	0.00927027
EML3					HIPK3	0.441627	0.009302
NUCB1					MGLL	-0.793152	0.00934288
MCOLN2					TSPYL2	-0.507684	0.009367
NCKAP5L					CPNE7	-0.586124	0.00937543
NOMO1					TTC7A	-0.509849	0.00938867
NUP93					MTHFD2	-0.403703	0.00954611
SMIM3					TP53INP1	0.987314	0.00955341
RAI14					RASSF3	0.438397	0.00955353
PLCD3					PLEKHA3	0.646048	0.00960613
PRDM8					JDP2	-0.547949	0.00961902
MZT2A					KDM4A	-0.561687	0.00971655
INTS1					TEF	-0.596663	0.00976215
HIPK3					MAGEF1	-0.549784	0.009784
MGLL					BEST1	1.46184	0.00991851
TSPYL2					NCOA7	-0.708629	0.00994516
CPNE7					SERINC1	0.431308	0.0100788
TTC7A					SLC25A12	-0.511002	0.0101175
MTHFD2					ZNF121	0.454187	0.0101227
TP53INP1					UBE2J1	0.416857	0.0101575
RASSF3					SYTL1	-0.775111	0.0101669
PLEKHA3					MTOR	-0.410218	0.010185
JDP2					ZMAT1	0.752164	0.0102797
KDM4A					POLE	-0.460721	0.0102934
TEF					QPCTL	-0.667863	0.010351
MAGEF1					SHE	1.09726	0.0103847
BEST1					ZNF680	0.471243	0.0104001
NCOA7					ABRACL	0.398523	0.0104205
SERINC1					NOTCH3	-1.91097	0.0104653
SLC25A12					FXYD5	0.519056	0.0106108
ZNF121					SLC30A6	0.456025	0.0107078
UBE2J1					MTHFD1L	-0.533604	0.0108321
SYTL1					PYGB	-0.46025	0.0108676
MTOR					PPARGC1B	-0.4742	0.010948
ZMAT1					PBRM1	-0.548517	0.0109568
POLE					CD109	-1.49645	0.0110345
QPCTL					BCR	-0.426651	0.0110902
SHE					MDH2	-0.415512	0.0111236
ZNF680					TRIM8	0.661486	0.0111412
ABRACL					C15orf39	-0.687041	0.011189
NOTCH3					ARAP3	1.25077	0.0112034
FXYD5					SERPINA1	0.45292	0.0112831
SLC30A6					RPS20P14	-0.811642	0.0113095
MTHFD1L					SAR1A	0.386078	0.0113686
PYGB					MAST1	-0.748089	0.0114168
PPARGC1B					SLC43A3	-0.59688	0.0114251
PBRM1					SLC30A7	0.586066	0.0114399
CD109					RAC3	-0.437179	0.0114518
BCR					C5orf15	0.398286	0.0114809
MDH2					SMURF2	0.440918	0.0115559
TRIM8					CHCHD10	0.495507	0.0115823
C15orf39					TRIM47	-0.588376	0.0116014
ARAP3					FOXO4	0.594556	0.0116261
SERPINA1					DYNLL2	0.420543	0.011675
RPS20P14					ARID3B	-0.556375	0.011729
SAR1A					SGPL1	0.49046	0.0117583
MAST1					NAT8L	-0.531688	0.0118298
SLC43A3					ASPH	0.499325	0.0118511
SLC30A7					TIE1	-1.41534	0.0119513
RAC3					CERCAM	0.43677	0.0119532
C5orf15					RBM14	-0.40514	0.011992
SMURF2					IGFBP4	0.396212	0.0121186
CHCHD10					SAPCD2	-0.50627	0.0121468
TRIM47					USP44	-0.674515	0.0123179
FOXO4					PDIA5	-0.624154	0.0123529
DYNLL2					RPS15	-0.425059	0.0123551
ARID3B					PDCD4	0.41431	0.0126389
SGPL1					PRKAG1	-0.574643	0.0128816
NAT8L					EIF2AK3	0.619635	0.0130191
ASPH					TMEM71	1.08512	0.013208
TIE1					ABCC5	0.440221	0.0132289
CERCAM					MBD5	0.699559	0.0132748
RBM14					SLC36A1	0.792142	0.0134222
IGFBP4					SUB1	0.374587	0.0134543
SAPCD2					LAGE3	0.663116	0.013463
USP44					MYRF	-0.775971	0.0135716
PDIA5					RNF208	-0.91513	0.0137509
RPS15					FGD4	0.550938	0.0138589
PDCD4					TNIP2	0.55322	0.0138712
PRKAG1					ARHGAP18	0.667023	0.0139051
EIF2AK3					OSM	-2.7241	0.013937
TMEM71					CLIC4	-0.480558	0.0139808
ABCC5					CST3	1.12941	0.0139845
MBD5					FKBP8	-0.376483	0.0140627
SLC36A1					PGM1	-0.39312	0.0142339
SUB1					NAGLU	-0.597461	0.0142778
LAGE3					WDR18	-0.416095	0.0143279
MYRF					GHRL	1.20552	0.0143565
RNF208					CAPN7	0.421852	0.0145981
FGD4					VOPP1	-0.671805	0.0146257
TNIP2					MCAM	-1.15918	0.0147499
ARHGAP18					CCDC90B	0.453838	0.0147679
OSM					TIMM50	-0.391701	0.0147882
CLIC4					ORC1	-0.487452	0.014807
CST3					DRAM1	0.418658	0.0150298
FKBP8					MFSD8	0.498761	0.0150302
PGM1					SMARCC2	-0.373456	0.0151316
NAGLU					KCTD5	-0.737259	0.0151408
WDR18					SASH3	0.721132	0.0151486
GHRL					BAG6	2.67166	0.0152267
CAPN7					RSPH3	1.00233	0.0152452
VOPP1					BROX	0.441632	0.0152822
MCAM					ALDH3B1	-0.628861	0.0152999
CCDC90B					CDC42BPG	-0.678054	0.0153113
TIMM50					STEAP3	-0.603283	0.0153415
ORC1					OCIAD2	0.585528	0.0154721
DRAM1					GALNT3	0.719669	0.0155916
MFSD8					CMTM4	0.57605	0.0156429
SMARCC2					TMEM39B	-0.523917	0.0157011
KCTD5					AIFM2	1.16339	0.0157239
SASH3					ADAMTS7	-0.537847	0.0157525
BAG6					TNFSF13B	-0.45446	0.0157809
RSPH3					SLC2A4RG	0.411492	0.0157899
BROX					STK24	-0.426034	0.0157985
ALDH3B1					SIGLEC10	-0.649215	0.0158059
CDC42BPG					TMED5	0.373403	0.0158061
STEAP3					DANCR	-0.366272	0.0158364
OCIAD2					LPCAT3	-0.619287	0.0161198
HMGB1P8					NQO2	0.470754	0.0161342
GALNT3					JAM2	5.49087	0.0162581
CMTM4					SLC1A5	-0.523407	0.0163183
TMEM39B					TMEM87A	0.52045	0.0163281
AIFM2					TSHZ3	-0.701248	0.0163443
ADAMTS7					ZBTB41	0.621559	0.0163921
TNFSF13B					ZHX2	-0.527524	0.0164
SLC2A4RG					BCL7A	-0.477209	0.0164292
STK24					TEX261	-0.417989	0.0164489
SIGLEC10					SLC39A14	-0.465805	0.0164699
TMED5					SNAPC1	0.595567	0.0164977
DANCR					PRDX5	-0.373662	0.0165088
LPCAT3					ARHGAP4	-0.619941	0.0165513
NQO2					RNH1	-0.578103	0.0165807
JAM2					CELF2	-0.354153	0.016928
SLC1A5					LRRC61	-0.964763	0.0170338
TMEM87A					MOGS	-0.422253	0.017153
TSHZ3					SLC29A1	-0.396274	0.0171697
ZBTB41					FUCA1	-0.864324	0.0172505
ZHX2					ZNF296	-0.629871	0.0172752
BCL7A					SHISA2	-0.746343	0.0172859
TEX261					DPY30	0.449643	0.0173641
SLC39A14					DYSF	-0.52986	0.0173982
SH3TC2					TMEM192	0.511785	0.0174348
SNAPC1					MARVELD1	0.44953	0.0174703
PRDX5					GNS	0.40988	0.0174974
ARHGAP4					FOXK2	-0.364368	0.0175013
AC118138.2					DNAAF3	-1.11905	0.0177423
RNH1					LRRC37B	0.498928	0.0177688
CELF2					MRS2	0.406161	0.0178171
LRRC61					ST3GAL6	0.500025	0.0178478
MOGS					TTLL12	-0.421447	0.0180317
SLC29A1					DHX16	4.91188	0.0180949
FUCA1					GM2A	-0.387298	0.0181223
ZNF296					ATP8B2	-0.703507	0.0181279
SHISA2					SLC22A16	0.452984	0.0182216
DPY30					GPAA1	-0.401384	0.0182429
DYSF					HMGA1	-0.343899	0.0185746
TMEM192					NECAP1	0.465159	0.0186066
MARVELD1					FRY	0.488146	0.0186393
GNS					TSPAN7	-5.35159	0.0186692
FOXK2					TROAP	-0.424511	0.0186979
DNAAF3					CUX2	-0.753853	0.018894
LRRC37B					ADRA2A	1.30688	0.0189739
MRS2					VDR	-0.558308	0.0190085
ST3GAL6					HTATIP2	0.463157	0.0191131
TTLL12					NR6A1	0.447533	0.0191837
DHX16					WDR41	-0.447101	0.0192009
GM2A					RNF149	0.497883	0.0192637
ATP8B2					TMEM59	0.432528	0.0193019
SLC22A16					NISCH	-0.374567	0.0193128
GPAA1					REEP5	0.44662	0.0195118
HMGA1					TK1	-0.496507	0.0195374
NECAP1					RNF150	-0.781379	0.019721
FRY					CLEC16A	-0.520475	0.0197608
TSPAN7					CLTB	-0.47384	0.019849
TROAP					CFL2	0.464856	0.0198655
CUX2					MAP3K11	0.425338	0.0199484
ADRA2A					TTLL3	0.588099	0.0199845
VDR					EEF2	-0.394177	0.0201189
HTATIP2					DHTKD1	-0.491376	0.0203403
NR6A1					ATG14	0.483173	0.0203493
WDR41					CEBPD	0.527829	0.0204135
RNF149					MAP7D1	-0.436453	0.0204903
TMEM59					TANC2	-0.498999	0.0205476
NISCH					SCYL2	0.370737	0.020778
REEP5					MID1IP1	-0.444618	0.0208309
TK1					AP2M1	-0.348268	0.0208336
RNF150					DCPS	-0.428461	0.020896
CLEC16A					NIP7	-0.446749	0.0210434
CLTB					ABCA2	-0.789051	0.0211219
CFL2					LYL1	-1.2801	0.0211765
MAP3K11					NANOS1	0.610144	0.0212231
TTLL3					NOMO3	-0.466568	0.0213416
EEF2					C2orf88	-1.09979	0.021342
DHTKD1					CARM1	-0.384527	0.0213734
ATG14					TGFBR2	0.425306	0.0214611
CEBPD					PSMC4	-0.40291	0.021636
MAP7D1					CHERP	-0.410403	0.0218504
TANC2					CDKN1A	1.2455	0.021885
SCYL2					FADS2	-0.364761	0.0219553
MID1IP1					MTFR1	0.437969	0.0220129
AP2M1					RPS6KL1	-0.486266	0.0220806
DCPS					PRR11	-0.353665	0.022127
NIP7					RXRA	-0.51497	0.0221771
ABCA2					THAP5	0.427024	0.0222251
LYL1					PPP2R5D	-0.510478	0.0222385
NANOS1					C1orf174	0.409161	0.0223197
NOMO3					MKNK2	-0.486595	0.0223647
C2orf88					SESN3	0.675301	0.0224151
CARM1					REEP2	-0.921281	0.0224363
TGFBR2					DCTN6	0.419512	0.022466
PSMC4					LRG1	0.538722	0.0225882
CHERP					KATNB1	-0.402482	0.0226264
CDKN1A					C1orf198	-0.572709	0.0226329
FADS2					MED14	-0.544476	0.0226657
MTFR1					MFSD2B	-0.822017	0.0226698
RPS6KL1					CNIH4	0.532072	0.0226837
PRR11					ARL10	-0.739457	0.0227025
RXRA					RCAN3	0.624782	0.0227661
THAP5					GDPD3	-2.95869	0.0228743
PPP2R5D					KCNN4	0.462195	0.0228976
C1orf174					DAAM1	0.704232	0.0229585
MKNK2					HHLA3	0.6629	0.022993
SESN3					STX7	0.393836	0.0231498
REEP2					DIXDC1	0.463638	0.023189
DCTN6					NBL1	0.596267	0.0231947
LRG1					CORO2A	-0.46634	0.0231973
KATNB1					NSMCE2	0.409191	0.0232353
C1orf198					SLU7	0.44038	0.0232518
MED14					ZNF467	0.512533	0.023255
MFSD2B					EFCAB2	-0.398109	0.0232829
CNIH4					KHSRP	-0.335145	0.0233768
ARL10					POLD1	-0.358878	0.0234846
RCAN3					CCDC7	0.788886	0.0234996
GDPD3					XPNPEP1	-0.462105	0.023516
KCNN4					ZCRB1	0.363296	0.0235274
DAAM1					KATNAL1	0.69	0.0235335
HHLA3					STAM2	0.453858	0.0238175
STX7					GSDMB	0.979405	0.0238524
MT-ND4L					ADRM1	0.412793	0.0239591
DIXDC1					TTI1	-0.380929	0.0241537
NBL1					TM2D1	0.464578	0.0241653
CORO2A					SLC5A3	-0.391639	0.0243178
NSMCE2					EOGT	0.383283	0.0244596
SLU7					KLF10	-0.577087	0.0246371
ZNF467					STAT5B	-0.377255	0.0247792
EFCAB2					CHMP5	0.434978	0.0248075
KHSRP					CCDC122	4.51788	0.0248182
POLD1					NDUFV2	1.71993	0.0249799
CCDC7					SNHG7	-0.481071	0.0249814
XPNPEP1					LEPROT	0.45803	0.0250281
ZCRB1					ZBTB6	0.491559	0.0250669
KATNAL1					CLIP1	0.366857	0.0250685
STAM2					MYC	-0.340353	0.0250883
GSDMB					KRCC1	0.570849	0.0250957
ADRM1					CD22	1.1371	0.0252152
TTI1					CGN	-0.73018	0.0252824
TM2D1					DPP9	-0.428398	0.0253402
SLC5A3					BTBD3	0.482433	0.0255723
EOGT					RGS9	-0.909602	0.0256133
KLF10					ACSM3	-0.942837	0.0256711
STAT5B					WDFY3	0.489486	0.0256965
CHMP5					UCP2	-0.383409	0.0257912
CCDC122					MGAT4A	0.556717	0.0257931
NDUFV2					CDH5	2.87555	0.025902
SNHG7					AFF2	-0.510332	0.0259152
LEPROT					BTF3L4	0.357156	0.0259922
ZBTB6					CTNS	-0.585919	0.0260458
CLIP1					RAB1B	-0.365674	0.0260521
MYC					NPRL3	-0.404799	0.0260705
KRCC1					ABCB10	-0.365151	0.0260817
CD22					AATF	-0.34611	0.0261068
CGN					SLC45A3	-0.5635	0.0262156
DPP9					BTN3A1	0.657929	0.0262466
BTBD3					CLDND1	0.374696	0.0263361
RGS9					PABPC1	-0.337456	0.0263712
ACSM3					RUFY1	-0.388131	0.0264112
WDFY3					DUS3L	-0.406651	0.026427
UCP2					STS	0.78343	0.026517
MGAT4A					ANKS1A	-0.438088	0.0265699
CDH5					CFLAR	-0.376751	0.0265727
AFF2					SCN1B	-1.16816	0.0265837
BTF3L4					AKR1B1	-0.395021	0.026602
CTNS					DNAJB9	0.560638	0.0268066
RAB1B					KIAA0355	-0.634979	0.0268704
NPRL3					CORO6	-0.938637	0.0268777
ABCB10					SACM1L	0.355929	0.0270373
AATF					MVD	-0.460529	0.0270997
SLC45A3					CIZ1	-0.422621	0.0271522
BTN3A1					PKM	-0.338383	0.0271633
CLDND1					ASCC2	-0.366562	0.0271758
PABPC1					RAPGEF1	-0.434795	0.0272495
RUFY1					KPNA5	0.523995	0.0274133
DUS3L					RN7SK	2.00928	0.0274297
STS					MYOZ3	-0.49687	0.0274484
ANKS1A					COX2	0.35506	0.0275777
CFLAR					POLH	-0.460847	0.0275995
SCN1B					YIPF6	0.411452	0.0276571
AKR1B1					POLR2E	-0.371351	0.0276754
DNAJB9					FEZ2	0.425067	0.0276889
KIAA0355					DNMT3A	-0.349188	0.0278959
CORO6					MBOAT1	0.488592	0.0279371
SACM1L					LRBA	-0.456909	0.0279446
MVD					ASAP3	-1.64694	0.0279478
MT-ATP6					AGFG2	-0.715706	0.0279678
CIZ1					MIB1	0.347986	0.0279794
PKM					CAPN2	-0.519744	0.0280587
ASCC2					BRWD3	0.364863	0.028089
RAPGEF1					CLCN5	-0.527052	0.0282505
KPNA5					NCK2	0.363697	0.0282956
RN7SK					DNMT1	-0.333967	0.0285894
MYOZ3					CMTM3	0.437906	0.0287103
MT-CO2					GTSE1	-0.395052	0.0287175
POLH					RN7SL3	2.98395	0.0288026
YIPF6					THBD	4.48626	0.0292101
POLR2E					C6orf120	0.467291	0.0293649
FEZ2					IMPDH2	-0.334982	0.0294592
DNMT3A					LAPTM4A	0.521948	0.0295472
MBOAT1					RIMKLB	0.387992	0.029554
LRBA					IBTK	0.366988	0.029781
ASAP3					FILIP1L	1.13108	0.029789
AGFG2					VMP1	0.346965	0.0299041
MIB1					ZNF282	-0.384455	0.0301006
CAPN2					PIR	0.572502	0.0301683
BRWD3					ADCY7	-1.50636	0.0302257
CLCN5					EVI5L	0.552313	0.0302351
KLHL2P1					PHLDB3	-0.790686	0.0302384
NCK2					BZW2	-0.34331	0.0303181
DNMT1					ARHGAP19	-0.405199	0.0303606
CMTM3					SLC39A10	0.514554	0.0303965
GTSE1					C1GALT1C1	0.584731	0.0305188
RN7SL3					LMAN1	0.375027	0.0305386
THBD					UBE2D2	-0.353737	0.030596
C6orf120					RPS28	-0.360153	0.0307776
IMPDH2					ANXA4	0.66912	0.0309846
LAPTM4A					LRRC17	0.731948	0.0311178
RIMKLB					TRAF7	-0.572782	0.0311435
IBTK					ASF1B	-0.417323	0.0312324
FILIP1L					FEN1	-0.341199	0.0313797
MT-ND2					MAPK11	0.665628	0.0314017
VMP1					ARHGEF18	-0.513157	0.0315385
ZNF282					XAB2	-0.399578	0.0315831
PIR					DAPK1	-0.553142	0.0316541
ADCY7					LUZP1	-0.360405	0.0316772
EVI5L					PPP1R15A	0.40725	0.0318479
PHLDB3					MAPK3	-0.535918	0.0318519
BZW2					ADAM15	-0.352588	0.0319784
ARHGAP19					TTC14	0.433382	0.0320792
SLC39A10					RPRD1A	0.36401	0.0322451
C1GALT1C1					KAT6A	-0.333033	0.0323414
LMAN1					RNF157	-0.424318	0.0323612
UBE2D2					TPRA1	-0.400966	0.0324158
RPS28					NAT14	-0.584322	0.0324757
ANXA4					PARP1	-0.322875	0.0324862
LRRC17					RABL2A	0.925114	0.0327
TRAF7					SLC38A1	-0.317714	0.0327322
ASF1B					GPAT2	-0.45974	0.0327372
HMGA1P2					RAB12	0.496806	0.0327824
FEN1					CCNE1	-0.398157	0.0327829
MAPK11					EAPP	0.400303	0.0328141
ARHGEF18					GSE1	-0.415013	0.032985
XAB2					PRRC2A	-5.98497	0.0330102
DAPK1					CREBL2	0.552012	0.0332757
LUZP1					DAZAP2	0.376068	0.0333133
PPP1R15A					LRRC14	-0.408901	0.0335119
MAPK3					PADI4	0.631685	0.0335644
ADAM15					RAB11B	-0.377872	0.0336875
TTC14					LIG1	-0.327114	0.0337021
RPRD1A					CNDP2	-0.381824	0.0337539
KAT6A					SENP5	0.355799	0.0341675
RNF157					NOMO2	-0.426846	0.0342451
TPRA1					ZNF385C	-0.717485	0.0343354
NAT14					SPPL2A	0.407286	0.0344104
PARP1					MKI67	-0.319681	0.0344865
RABL2A					HSP90AB3P	-0.415791	0.0345082
SLC38A1					EIF3FP3	-0.531974	0.0346217
GPAT2					TNFRSF1A	-0.342664	0.0346323
RAB12					OXSR1	-0.477531	0.0346504
CCNE1					PAM	0.437653	0.034697
EAPP					MPRIP	-0.37608	0.034722
GSE1					KISS1R	4.36864	0.0348067
PRRC2A					M6PR	0.400572	0.0349044
CREBL2					SPINT1	0.633811	0.0349565
DAZAP2					ALG9	0.631796	0.0350627
GMFBP1					RAP2C	0.368693	0.0354014
LRRC14					VPS16	-0.554572	0.0354268
PADI4					DHX8	-0.375555	0.0354479
RAB11B					CWC15	0.363267	0.0357293
LIG1					ACTL8	-0.846938	0.035736
CNDP2					TRIB2	1.04624	0.0357396
SENP5					TMSB10	0.354386	0.035769
MT-ND4					FNDC3A	0.355891	0.0359127
NOMO2					TM7SF2	-0.414966	0.0359278
ZNF385C					SND1	-0.377871	0.0360338
SPPL2A					RAPGEF3	1.02246	0.0361147
MKI67					POR	-0.380114	0.0364596
HSP90AB3P					COMMD6	0.379626	0.0366285
AC093157.1					ALG5	0.434714	0.0366549
EIF3FP3					NPM3	-0.396404	0.0367505
TNFRSF1A					APAF1	0.415728	0.0368226
OXSR1					CDC25B	-0.386228	0.0368625
AC108676.1					ATG4D	0.62545	0.037009
PAM					SLC39A6	0.370982	0.0370661
MPRIP					ORAI2	-0.327737	0.0372412
KISS1R					PTPRG	0.47095	0.0372882
M6PR					PER1	-0.639601	0.037323
SPINT1					HIPK2	0.367746	0.0373564
ALG9					MAP2K7	0.376188	0.0373808
SUMO2P6					HDAC3	-0.388964	0.0375006
RAP2C					RELL2	-0.814212	0.0379369
VPS16					CASC4	0.37172	0.0380498
DHX8					GBA	-0.388239	0.0380839
CWC15					TMEM68	0.475011	0.038236
ACTL8					FJX1	0.418988	0.0385735
TRIB2					UPF1	-0.337068	0.0388697
TMSB10					SLC16A7	0.376399	0.0388835
FNDC3A					G6PD	-0.350679	0.0389832
TM7SF2					EFHB	2.66469	0.0391564
SND1					ZMYND11	0.348833	0.0392002
RAPGEF3					GRK6	-0.415164	0.0393544
POR					EXT2	-0.339775	0.0393947
COMMD6					ATP7A	0.520606	0.0395416
ALG5					MZT1	0.357849	0.0395518
NPM3					ZFYVE16	0.394252	0.0396503
APAF1					FUCA2	0.404425	0.0397671
CDC25B					MSRB3	-0.483876	0.0397807
ATG4D					RAP2B	-0.364395	0.0397927
SLC39A6					PAK1	-0.351451	0.0397984
ORAI2					MGAM	-0.672494	0.0398698
PTPRG					IDH1	0.502288	0.0398954
PER1					CHKA	-0.419545	0.039921
HIPK2					IDH3G	-0.362255	0.0399219
MAP2K7					MAP2K4	0.478973	0.0399639
HDAC3					ABCA7	-0.685976	0.039991
RELL2					PRMT5	-0.409788	0.0399951
CASC4					LRRC37A4P	-0.525936	0.0400123
GBA					FAM180B	-0.737204	0.0400434
TMEM68					PDPR	-0.354533	0.0400454
FJX1					VDAC3	-0.343399	0.0401038
UPF1					NFATC2	-0.361694	0.0401272
SLC16A7					IL1RAP	0.418633	0.0401474
G6PD					CHPF	-1.65126	0.0401586
EFHB					ULBP3	0.85691	0.040196
ZMYND11					ANTXR1	1.20818	0.040305
GRK6					PIP4K2A	-0.36118	0.0403645
EXT2					CEP290	0.45096	0.0404573
ATP7A					GOLGA5	0.362471	0.0405753
MZT1					EPN1	-0.333801	0.0408458
ZFYVE16					RICTOR	0.352986	0.0408771
BTBD19					ALDH1L2	-1.29843	0.0409065
FUCA2					LDLRAD2	-0.88734	0.0409673
MSRB3					ESYT1	-0.311353	0.0409821
RAP2B					PCMTD1	0.432997	0.0409928
PAK1					PFKFB3	-0.372296	0.0410119
MGAM					LIMK1	-0.506103	0.0410449
IDH1					POLR3D	0.4323	0.0413147
CHKA					IMMP2L	0.55129	0.0413266
IDH3G					CRTC2	0.350274	0.041447
MAP2K4					NLGN2	-0.598399	0.0415324
ABCA7					MBLAC2	0.346925	0.0415585
PRMT5					POLR3A	-0.346267	0.0416242
LRRC37A4P					EIF1	-0.312724	0.0417578
FAM180B					SLC16A3	0.699759	0.0419784
PDPR					LLGL1	-0.433629	0.0424215
VDAC3					NDUFB1	0.380892	0.0425407
NFATC2					ZC3H6	1.02295	0.0425566
IL1RAP					THOC6	-0.379219	0.0426415
CHPF					MFN2	-0.323541	0.0428047
ULBP3					AURKB	-0.428276	0.0428575
ANTXR1					NAA30	-0.398822	0.0429119
PIP4K2A					S100A13	0.957047	0.0430448
CEP290					RRP1B	-0.310915	0.0430857
GOLGA5					CCDC14	0.361058	0.0431628
EPN1					HADHA	-0.31344	0.0431669
RICTOR					ELMOD2	0.382298	0.0431688
ALDH1L2					SDHB	-0.416447	0.0432178
LDLRAD2					POP7	-0.444579	0.043528
ESYT1					PRPF8	-0.301492	0.0436264
PCMTD1					ZNF117	0.516381	0.0436444
PFKFB3					SGSM2	-0.386817	0.0436499
LIMK1					USP40	0.706758	0.0437397
POLR3D					SDE2	0.402517	0.0437711
IMMP2L					DAP	0.351914	0.0437883
CRTC2					ETV6	-0.372688	0.043849
NLGN2					QSER1	-0.361977	0.0440488
MBLAC2					PRKX	0.338668	0.0441744
POLR3A					KDELR1	-0.381919	0.0442193
EIF1					MTSS1	-0.408283	0.0442496
SLC16A3					TMEM9B	0.413481	0.0442702
LLGL1					MPST	-0.3515	0.0443309
NDUFB1					IER3IP1	0.376489	0.0444974
ZC3H6					GNA12	-0.384792	0.044538
THOC6					TBC1D17	0.530701	0.0446796
MFN2					NACC2	-0.680208	0.0447441
AURKB					ZNF574	-0.418075	0.0447955
NAA30					CLPTM1L	-0.341253	0.0448871
S100A13					MAF1	0.312806	0.0449807
RRP1B					CBX4	-0.369369	0.0451538
CCDC14					KRI1	-0.353916	0.045232
HADHA					ITGB3BP	0.373181	0.0452492
ELMOD2					RCN1	0.373902	0.0452697
SDHB					XYLB	-0.389742	0.0452998
SNORA74					ATP2C1	0.307554	0.0454171
POP7					BRMS1	-0.391752	0.0454319
PRPF8					EPB41L1	-1.45498	0.045534
ZNF117					GOLGB1	0.339075	0.0457094
SGSM2					RCOR1	-0.332573	0.0458284
USP40					SIN3B	-0.381899	0.0458682
SDE2					DERL2	0.448333	0.0459349
DAP					PAQR4	-0.392693	0.0460324
ETV6					MRPL33	0.387483	0.0462712
QSER1					RPL28	-0.337193	0.0462837
MIR548AA1					NEU1	9.53395	0.0463495
PRKX					PAK4	0.401338	0.0463657
KDELR1					UBE2C	-0.315556	0.0463843
MTSS1					INPP4B	0.736979	0.0463974
TMEM9B					PXMP4	-0.488321	0.046492
MPST					SRSF8	-0.433401	0.0464924
IER3IP1					GOLGA8O	-3.06713	0.0465594
GNA12					ABCD1	-0.372563	0.0465781
TBC1D17					ATXN1L	0.370461	0.0468008
NACC2					SUCLG2	0.417913	0.04681
ZNF574					MAN2B1	-0.316626	0.046922
CLPTM1L					EPB41	-0.315993	0.0469933
MAF1					CKB	-0.36113	0.0470162
CBX4					PRKCD	-0.552012	0.0470678
KRI1					TBC1D8	0.381867	0.0472298
ITGB3BP					UBA3	0.322727	0.0472647
RCN1					MCM6	-0.296921	0.0472875
XYLB					CASP7	0.44142	0.0472891
ATP2C1					DPYSL2	1.1278	0.0473234
BRMS1					TADA2B	-0.458921	0.0474218
EPB41L1					SERPINH1	0.409877	0.0474801
GOLGB1					EMID1	-0.51135	0.0475147
RCOR1					AACS	-0.730144	0.0475324
SIN3B					ST3GAL5	0.539951	0.0476227
DERL2					ARRB2	-0.335707	0.0476461
PAQR4					BCCIP	0.309709	0.0477769
MRPL33					OSCAR	-1.01294	0.047954
RPL28					GDAP1	-0.701802	0.0479636
NEU1					E4F1	-0.404217	0.0479981
PAK4					GNG12	2.42965	0.0480603
UBE2C					SLC17A5	0.510684	0.0481188
INPP4B					ERGIC2	0.325476	0.0483251
PXMP4					NT5DC2	-0.306366	0.0484251
SRSF8					VPS18	-0.34412	0.0484641
GOLGA8O					RNF38	0.379419	0.0484954
ABCD1					SLC2A13	0.632877	0.0485523
MT-CYB					SLC35E2B	-0.340808	0.0490665
ATXN1L					AP3S1	0.306491	0.0491175
SUCLG2					PSEN1	0.318614	0.049355
MAN2B1					STK38	0.379252	0.0493839
EPB41					C1QTNF4	-0.366783	0.0495373
CKB					FGGY	0.631501	0.0495796
PRKCD					BCL2L11	0.378854	0.049649
TBC1D8					RABIF	-0.432736	0.0499099
UBA3					NELFA	0.359099	0.049926
MCM6					PLEC	-0.413905	0.0499666
CASP7					ACD	-0.483855	0.0500055
DPYSL2					WFDC1	2.01544	0.0503904
TADA2B					C18orf25	0.347229	0.0504126
SERPINH1					CDC37L1	0.541027	0.0504811
EMID1					ALDH1B1	0.356878	0.0505596
AACS					BNIP3L	0.34615	0.0505958
ST3GAL5					ZER1	-0.393294	0.0506057
ARRB2					ANKRD13A	-0.34191	0.050646
BCCIP					TSPAN33	-0.491722	0.0507769
OSCAR					ACE	-1.24226	0.0508515
GDAP1					TPRN	-0.421253	0.0508941
E4F1					CACNB1	-0.749449	0.0509476
GNG12
SLC17A5
ERGIC2
NT5DC2
VPS18
RNF38
SLC2A13
SLC35E2B
AP3S1
PSEN1
STK38
C1QTNF4
FGGY
BCL2L11
MT-ND3
RABIF
NELFA
PLEC
ACD
WFDC1
C18orf25
CDC37L1
ALDH1B1
BNIP3L
ZER1
ANKRD13A
TSPAN33
ACE
TPRN
CACNB1
WDR6
DHX33
C5orf24
C1RL
SGK3
CDCP1
FLII
CASP2
COX8A
CHORDC1
ELOF1
LRRC8D
RNF4
ANKRD27
GOLT1B
ANXA5
AP1S1
ELL2
RN7SL751P
RNU6-213P
PCSK6
RHOC
FES
PHKA1P1
CCNL2
STAT5A
ITSN2
ARF4
AKR7A2
MOB4
AARS2
RERE
ADAMTS3
LINC00852
ZNF581
PPP1R16B
NDEL1
MYO1F
C2orf69
DENND6A
RAB2A
OGDH
DOK4
CXXC5
LSM4
ZBTB7B
PACRGL
UBQLN2
CSMD3
SLC26A11
RPLP2
BMP1
GSTO1
ART5
HERPUD1
FHL1
ACER2
RGS14
ZNF772
PDE12
MASP2
LPAR3
UNG
CYB5D2
SVIL
RN7SL75P
FKBP9
EDEM3
FBXO46
CDIP1
RCN3
PCCB
CA8
NTHL1
PPM1M
CXCR5
CHMP3
RPS20P4
PCYT2
WDTC1
NMI
RPS15AP40
LEPR
POLE3
PDLIM1P4
TNPO1
FOSL2
C21orf91
ATP6V0D1
SLC9A3R2
TSC22D4
LRRC4
PNPLA1
SLC9A3R1
SYNGAP1
MT1X
TFR2
STAG3L3
SS18L2
PSMC1
PPP1R3D
CAMKV
YPEL5
RPL15P3
MAP4
SDCBP
UBE2E3
TTYH3
ARSD
ARRDC1
PPIL1
NINJ1
PARP15
SNRNP200
FAM111A
CDH24
BCL9
TET1
CSNK1G1
NIPSNAP3B
ZSCAN31
NRBP2
DBNL
TMTC3
TACC3
RNPS1
DENND4B
DPY19L1
PANX2
GPER1
IDH2
FAM114A1
VPS45
GPX1
PIGB
GINS3
PRNP
UBN1
TSPO
CARHSP1
POLR3GL
ACOT2
CWC27
ZNF24
PITPNC1
ASH2L
PLOD3
CPNE1
NUCKS1
MARK4
LINC01088
UQCRB
GET4
TUBG1
MGRN1
CDCA8
EIF4EBP1
ABL2
CDCA7
NFE2L3
KLHL25
CALCOCO1
UBE2Q2
FSD1
GPR89B
SC5D
PFDN5
C11orf24
TOP1MT
MOB3A
SMAD6
GINS4
N4BP2
HIRIP3
SERTAD3
TST
TRIM28
ADAM8
ZFYVE9
PARS2
ARPP19
FZD6
ATF4P4
ALAD
ZFP91
ADM
COL15A1
LUCAT1
ACADM
MT-ND1
LRPPRC
SLC47A1
IL6R
EGFL7
UEVLD
PNN
PIK3C2A
KCNMA1
PRKDC
PCDH8
RN7SL834P
GPR160
TBL3
FAM53B
GSTP1
ZCCHC10
PRRC2B
MYO18A
PSMC6
REST
FANCE
PEX5
DDOST
HAX1
AP3D1
TM9SF3
ITGAX
GOLGA8N
RN7SL805P
ZNF609
TM9SF2
GCNT1
RCN2
TGFB1
TP53BP1
FHOD1
HNRNPA1P14
ALDH18A1
PHYH
SMPD4
LIMK2
DYNC1LI2
CCDC162P
SLC25A10
ZNF268
NFKB1
FCGR1B
CAMSAP1
MTHFD2L
PTPRE
YEATS2
ABHD15
TRUB1
SH3GLB2
DNAJB6
STIM1
RGL1
TUBGCP2
FTH1P23
CALU
GJC1
PLD3
CD44
NPM2
MSRB2
REXO4
RBM20
REEP3
TAB2
SIAH2
DCAF10
DNM1
SEC14L1
SMG5
CD46
RIT1
BSCL2
TSNAX
MCTP2
SNRPD1
LHX6
TRIP10
COIL
MT-ATP8
KLHL26
DHX30
KIF24
ICA1
NUDT6
GALNT18
LSM1
PLCH1
MIEF1
RYBP
ACVR2B
CPD
USP24
ABCB8
RFNG
EMC7
SUPT16H
MICAL3
LSS
CALM3
NUP37
NQO1
ALDOC
SCAMP3
YPEL1
NLRP1
MPP2
PLK1
SERINC3
FAM221A
ARL1
GNAI3
SHMT1
RIPPLY3
PSMD7P1
NDRG4
CASP8
PSMD7
ZDHHC13
SLC25A29
GDPD5
AFG3L2
RARS2
SMPD1
GOLGA4
SHANK3
SIDT2
GNG4
BCAM
GABRR2
NELFB
SECISBP2L
TAGLN2
NNT
PPP3R1
DDX39A
ZNF470
C1orf43
RPS2
TOMM40
KBTBD11
PLEKHM2
FBLIM1
EEF2K
DGKA
PLXNB2
SRP14
PITPNA
SLC20A2
TGM1
MCM4
BEND6
EIF2S1
ISG20L2
BCAT2
LAMA5
JMJD1C
DRAM2
PIK3R1
RB1CC1
SERPINF1
PSMF1
DNPH1
NCKIPSD
ARHGEF25
STK25
COTL1
CLGN
SCPEP1
BRAFP1
PSPN
FAM107B
UBXN8
ZNF621
FBXL18
PPP5C
NHLRC3
UBE2B
VPS35
DNAJB4
DIDO1
FBP1
GCA
ANLN
ANXA11
SIL1
PRKAR2A-AS1
SUN2
ELK3
STT3B
MAN1A2
MYO10
IL20RB
LTBP3
WASL
MCM10
SAR1B
IDI1
TUFT1
ADCY3
HIF1AN
RPL10
MAP4K3
FSD1L
DCUN1D4
CARD8
NME3
KIF1B
NDUFA9
RPIA
MZT2B
NOL6
OXA1L
NFIA
TSIX
ABHD17C
HNRNPA0
IP6K1
PANX1
NCAPH2
ANKIB1
ENDOD1
ZBTB18
KIFAP3
PRKACA
MYL6
GALM
MAZ
CRBN
AHCYL1
RAB3GAP1
NOC4L
PPRC1
ZNF142
ABCA12
HERC6
FAM114A2
ZC3H3
GOLGA1
SPECC1L
SOD1
BMX
ZNF324B
GGPS1
CORO1B
FAM222A
CES3
TMEM161B-AS1
NOG
NDUFA5
KLHDC2
ANKRA2
CEACAM21
AKIRIN1
CDKN2C
PPIEL
CMBL
SYNGR2
CORO1C
GSTM4
UHRF1
CKAP2L
AGPAT5
SLC20A1
NXT2
PTCH1
BRWD1
C11orf58
DCTN1
IVD
ITM2B
DOCK6
UHRF1BP1
RPTOR
HECA
ANKRD42
GIPC3
FKBP14
KAT8
TMEM181
ARL3
UNC119B
RPL21P28
DAB2
CAMTA2
PTPDC1
IFNGR2
CCDC26
AP2A2
YY1
INTS9
PLEKHO1
DIS3L
LINC00304
XXYLT1
GGT7
HSCB
SYNGR1
GNPNAT1
CENPM
JAG1
SLCO5A1
ZDHHC17
TXNDC16
AFMID
RCBTB2
TMEM106B
FAM133B
ANAPC2
HIPK4
AK9
WSB2
SCAMP4
CDC42
DUSP8
PRKD2
CEP95
MT-CO1
AIMP1
UBE2O
ZNF503
INPP5K
CENPH
SRM
RAPGEF2
FBL
PXT1
PRPF19
PSMA3
CDADC1
TESPA1
CLIC6
OSBPL2
MOV10
KDM4B
EIF3B
ECM1
NOSTRIN
NXPE3
GAPDH
SOWAHD
FFAR2
LSM7
FAM160B1
TYW1
CMTR1
TSG101
PLA2G12A
ZNF124
WDR76
JARID2
ENTPD3-AS1
PRKCA
HIGD2A
NAPG
MPLKIP
MEN1
RTN4R
FADS3
PSD4
LILRA1
PADI2
PEX2
GPR63
AMER1
SH3GL1
PFAS
TBC1D9
PDE4A
UQCRC1
NPW
HSP90AB1
RRP9
KLF2
RPL26
ARHGAP9
POLDIP3
CELSR1
SF3A2
GPR107
STX4
LDHBP2
KCNK6
LCORL
NHLRC2
ILVBL
TOP3A
UQCR11
TMEM177
NUDCD3
LINC00324
IMPACT
UBE2R2
PDLIM7
MRPS2
CLIC1
SLC44A2
NUDC
SECISBP2
PLA2G4C
CEP97
BRPF1
XYLT1
PEAR1
MANEAL
MAP7
ATAD1
VAC14
SCD5
ITPRIPL1
TSC1
CDC123
SORBS3
TOP2A
ZNF777
CDK2AP2
URI1
RPP25
CRLF3
MTPN
FAS
PIN4
KIAA1109
C19orf48
SLC38A7
KDM2B
ZNF318
TTC17
DNAJC5
LRP5
BCLAF1
SLC25A44
GCC1
PP2D1
SMARCA4
SETX
FOXRED2
EHBP1L1
SIGIRR
MON1A
NNAT
GTF3C2
ATG7
FRG1
AMMECR1
PDCD5
NPTX1
WDR7
HNRNPUL2
UBE2H
SWT1
KIAA1328
GADD45GIP1
AL391650.1
SSH2
FZD5
NEU3
FAM53C
ICMT
KIAA1614
TMEM201
CNTNAP3B
LMBRD1
NUBP2
RAB32
HMGN2
OFD1
SDHDP6
ITFG1
PAPOLA
ABCB9
RHBDD2
KIF1A
CMPK1
EIF4A3
PTP4A3
KIF13A
LINC00632
MRRFP1
KDM1B
SIRT2
SF3A1
FBXL13
CEP68
SUSD1
RNF139
AKT2
CETN3
VLDLR
PCSK5
PATZ1
PPP1R2
DLG5
RAB8B
EFR3B
APH1A
SF1
TRMT44
SSC5D
CSF3R
LONRF1
PTK2
LIPE
VASP
PHC1P1
PRDX2
TMED9
IRAK2
CAPN1
CDK14
AXDND1
AP001412.1
CITED4
DGCR9
PTGES2
MED24
STK11IP
SKAP2
MIR503HG
CHTF18
PFKL
B4GALT2
RFK
LONP1
COX10
TANK
SLC6A6
DCK
SOS1
NDUFS7
IKBIP
COQ10B
RAB9A
MAK16
MAP2K2
LRFN4
GPBP1L1
WBP4
CLEC11A
ZNF19
ADAM32
AKAP9
NFKBIE
MLLT11
SPRED1
ATG9A
RAD17
IPO13
PGM2L1
NR1D1
BBIP1
APBB1IP
PYROXD2
TTC9
SLC35A2
S100A4
ARHGEF2
DPP7
CHMP2A
JUNB
RPF2
METTL4
WBP2
MOB3C
AGO3
USP53
SH3PXD2B
WRAP53
MAP4K4
SLC2A5
SPRYD7
P2RY14
APRT
PRR4
ZNF718
CFL1
PRADC1
CCDC73
CYBB
AARSD1
BRD8
PDPK1
ALG10B
GTSF1
FHL3
FBXO32
TNFRSF10A
LINC00662
SH2D5
PHKA1
PHTF2
DNAJC12
CEP170
SF3B5
DUTP7
FMR1-AS1
LINC00167
ERCC1
ADCK5
GLIPR1
LMBRD2
MORC3
DVL2
INTS6-AS1
NEIL3
DYNC2LI1
KCTD9
FADS1
HPS1
PHC3
MPHOSPH6
SPIN4
MIER1
NDUFB11
ESRRA
HSPA5
EIF4G1
LRP10
UGT8
METTL6
TMEM120B
ZDHHC19
VEGFB
C16orf96
MYADM
WWOX
RAB11FIP2
MAPK7
KLHL28
HAS3
CYP2S1
OARD1
CCZ1
ZDHHC20
ZNF555
TUFM
ARAF
FAM171B
IBA57
DBI
RB1
CUEDC1
MYO7A
DCAF6
RPL7AP28
PRPF31
TGFBR1
FEV
HM13-AS1
IGHV3-73
MIR5581
PCAT1
RNU6-181P
NSUN5P1
TDRD9
NFATC3
FLVCR1
GLT8D2
ATAD3C
BAIAP2L1
NEK10
APPL2
CCZ1B
PAQR8
ABHD8
TCF7
DVL3
CLTC
CCDC85B
RTKN2
CHMP2B
PHF6
MYO9A
MYO6
RNF123
PLCG2
POLR2I
AHRR
ZBTB8A
JAK3
TAGLN2P1
NFKBID
OSTC
CRKL
S100A6
CREBRF
SNRNP48
EIF3L
IQCH-AS1
PFKP
PSRC1
PURB
RPRD1B
LTV1
FTX
TIGD5
SBF1
SRP9
AK3
C21orf58
NT5M
SH3RF2
RTKN
PROSER1
PPCDC
CCNO
CDC42P6
TEX264
UXS1
EIF4E2
PLD1
TBCD
SLC25A24
FAHD2CP
RPP14
GOT1
LMNB1
MT2A
USPL1
PSMG3-AS1
GGACT
SOCS6
PIK3IP1
MAPK1IP1L
TTBK2
MRPS15
LMO2
TBC1D25
WDR24
TMEM140
SENP7
ZFP69B
DNAJA3
ANKRD12
CDC25C
HDAC2
NPHP3
MRFAP1
UCP3
THAP2
NFRKB
SMCO4
GCAT
ULK1
ZCCHC14
HK2
KIAA2013
PTGER2
UBA1
SIRT1
TFAP4
TDGF1P5
C11orf95
FCHO1
ZNF611
UCHL3
ARL4A
RYK
CNPPD1
ACTBP2
OMA1
BAZ2B
ITGA2
CNN2
RFXANK
ZNF362
SSR1
SLC35A1
NDUFB5
FAM21B
RRAS
UCK1
SRPK1
CCDC39
RPS4XP11
STIP1
RNF165
NBPF2P
NUP214
PRELID1
RAMP2
COPS5
NARF
FAM149B1
UNC93B1
LSM3
MLKL
PIP5K1B
CTSL
DEAF1
SLC35F2
UBE2MP1
MAST4
EIF1AXP1
OCRL
ZNF414
PHIP
CHP1
RPS25
CBWD1
PRPS1P2
ZNF816
PTDSS2
BBS10
FGFR1OP
MMP25
IRGQ
YIPF2
TSPAN9
ERLEC1
UCKL1
ECHDC2
PSMB1
ZNF541
AP2S1
KLF13
SNORD51
DCTD
NXF3
NRTN
NUDCD1
EBP
D2HGDH
UBE2V2
FAM228A
GPR183
C17orf58
FAF2
UCK2
MGAT4B
RSAD1
RRP15
STOML1
HPSE
SRR
OPTN
TP53RK
PDZD11
SFMBT1
CAMKK1
HMGN1
UROD
UROS
SLC35E1
ASPHD2
CANT1
UBA52
PAIP2
ECHS1
ZBED3-AS1
SAE1
SLC43A1
CSF2RB
BCAP31
INTS8
KTN1
ZNF138
TTLL1
DYNC1H1
CAB39L
ING4
RSAD2
COL12A1
MUSK
RN7SL16P
SGCE
FYN
NCAPH
RPL5P23
ADRA2B
FBXO28
HCFC1
OSBP
SNX6
MSMO1
STK38L
[truncated: 14,361 more rows]

## Sheet: FOUR
total-genes (from LYL1 RNA-seq data)	Uniprot_ID				Input for pathway analysis after cutoff	log2FC	P value
A2M					CD33	1.26911	4.31e-13
A2MP1					FGFR1	-1.44847	2e-12
A4GALT					PTPRF	-1.08075	2.34e-12
AADAT					GPT2	-1.1888	4.94e-10
AAGAB					SS18	0.971201	2.45e-09
AANAT					ITGA9	-1.17771	7.48e-09
AAR2					SESN2	-1.14735	1.81e-08
AASS					PLXND1	-0.882992	9.36e-08
ABCA1					ITGB1	0.807482	1.06e-07
ABCA12					EVPL	-1.00577	1.68e-07
ABCA13					FURIN	0.805828	2.55e-07
ABCA17P					NAT10	-0.789771	2.83e-07
ABCA7					IL1B	-1.31004	3.39e-07
ABCB1					B3GALNT2	0.92292	7.8e-07
ABCB10					YES1	0.796164	9.73e-07
ABCB11					ICAM1	1.19348	1.38e-06
ABCB5					SLC7A5	-0.906901	1.45e-06
ABCB7					LMLN	1.46414	1.69e-06
ABCB8					CPT1A	-0.728668	2.76e-06
ABCB9					S100A9	1.38305	3.11e-06
ABCC10					NPR3	-0.951381	3.24e-06
ABCC2					PHGDH	-0.955134	3.49e-06
ABCC3					JUND	0.847051	4.24e-06
ABCC4					TUBB4A	-1.43337	5.48e-06
ABCC6					HIP1	-1.04273	5.72e-06
ABCD1					ALOX5AP	1.42842	5.74e-06
ABCD2					STK17B	0.922557	8.9e-06
ABCD4					ANPEP	0.758724	8.93e-06
ABCF1					NUP210	-0.89548	9.48e-06
ABCF2					RELL1	0.924617	2.38e-05
ABHD10					CHD3	-0.7313	2.53e-05
ABHD12					ETV5	-0.80305	2.93e-05
ABHD13					ACBD5	0.712233	3.51e-05
ABHD17A					PACS1	0.688858	4.65e-05
ABHD17AP6					MPZL1	-0.847389	4.78e-05
ABHD17B					ADM2	-1.24375	6.58e-05
ABHD17C					STC2	-1.13577	6.76e-05
ABHD2					NUDT19	0.78606	8.27e-05
ABHD4					FNIP2	-0.959776	8.29e-05
ABHD6					SCAMP5	-1.32156	8.32e-05
ABHD8					ATF4	-0.591961	8.8e-05
ABI3					ARID3A	0.794271	9.1e-05
ABI3BP					MDM2	0.688107	0.00010017
ABL1					CPXM1	-0.811104	0.000107287
ABL2					CHAC1	-1.51722	0.000130325
ABLIM1					HIP1R	0.749825	0.00013913
ABR					SIPA1L2	-0.80596	0.0001513
ABRACL					PLAC8	-0.993407	0.000175068
ABTB2					BAALC	-0.763235	0.000200007
ACAA2					CMTM7	-0.696425	0.000203996
ACACB					RNF11	0.687417	0.000214798
ACADM					SLC7A11	-0.770575	0.000216051
ACADS					SET	0.617433	0.000216788
ACADSB					PALD1	-2.18017	0.000226934
ACAP2					KIAA0319L	0.647272	0.000263462
ACAP3					STMN3	-0.906279	0.000324836
ACAT1					JUP	-0.528816	0.000340892
ACBD3					ASIC1	-0.595953	0.000350108
ACBD5					ACSL1	0.777633	0.000354086
ACBD7					ELMO1	-0.561498	0.000390303
ACER2					CD74	-0.675871	0.000408911
ACER3					LPCAT2	0.619605	0.000436341
ACHE					GAA	-0.608754	0.000512382
ACKR3					RAC2	-0.530714	0.000523744
ACLY					THSD1	-1.87138	0.000524569
ACOT11					NLRC5	-0.631373	0.000534355
ACOT13					FIBP	-0.830506	0.00058753
ACOT7					PBXIP1	0.685069	0.000632237
ACOT9					TGFBRAP1	-0.563051	0.000635766
ACOX1					YIF1B	-0.550334	0.000648725
ACOX3					CD58	0.669823	0.000782584
ACP1					LMNB2	-0.771502	0.000789907
ACRV1					ZBTB7A	0.570196	0.000855105
ACSF3					RIMS3	-0.934162	0.000873448
ACSL1					TKT	-0.54016	0.000898894
ACSL3					LSM14B	-0.590816	0.000928149
ACSM3					DDA1	0.660359	0.000945459
ACSM4					RASSF2	-0.90446	0.000998213
ACSS1					TPCN1	-1.04262	0.00101918
ACSS3					PSAT1	-0.795507	0.00102506
ACTBP11					FBXW2	-0.545348	0.00106148
ACTL8					PFDN4	0.610028	0.00109578
ACTN1					RHOG	-0.546991	0.0011067
ACTN4P1					FAM214B	0.989259	0.00113959
ACTR1A					TLN1	-0.509385	0.00114098
ACTR1B					REXO1	0.564585	0.00119653
ACTR2					NHSL1	-1.04007	0.00122938
ACTR3					ARRDC3	0.764804	0.00124137
ACTR3B					GTPBP1	-0.571469	0.00125684
ACTR3P2					SEC23A	0.539486	0.00132401
ACTR5					BTG3	0.713189	0.00133254
ACTR8					CRK	0.623706	0.0013567
ACTRT3					FAM171A1	-0.560353	0.00139759
ACVR1B					CD79A	-1.26368	0.00147191
ACVR2A					YWHAG	-0.47953	0.00149145
ACVR2B					CDT1	-0.515918	0.00153922
ACVR2B-AS1					DNASE2	-0.56978	0.00156401
ACYP2					DNAJB5	-0.968211	0.0015936
ADA					NR1H2	0.768631	0.00180199
ADAL					USP13	-0.621699	0.00181842
ADAM10					PC	-0.626031	0.00187815
ADAM11					PTS	0.884695	0.00191191
ADAM12					VCL	-0.616804	0.00204754
ADAM1B					FASN	-0.494988	0.00205865
ADAM22					ST3GAL2	-0.532597	0.00207704
ADAM32					SLC27A4	-0.801727	0.00210446
ADAM8					INCENP	-0.486719	0.00221332
ADAMTS13					TLR2	0.874744	0.00226577
ADAMTS15					GABPB2	0.830749	0.00233382
ADAMTS17					FLNB	-0.478657	0.00236637
ADAMTS20					CAT	-0.465042	0.00241744
ADAMTS3					AP1B1	-0.47187	0.00242293
ADAMTS4					NRXN2	-0.949512	0.00244109
ADAMTS7					MCM5	-0.456639	0.00244666
ADAMTS8					ULBP1	-0.899729	0.00244714
ADAMTSL4					TNRC18	0.462243	0.00249387
ADAP2					TRIM25	-0.480718	0.00250939
ADARB1					E2F2	-0.564491	0.00256215
ADARB2					ABHD12	-0.549935	0.00258678
ADAT2					GID8	-0.509589	0.00265417
ADCY10					NDST1	-0.58599	0.00272381
ADCY10P1					CD99L2	-0.499612	0.00280065
ADCY2					GPR180	0.597042	0.00281875
ADCY5					STYX	0.496656	0.00288455
ADCY6					NCAPD2	-0.525431	0.00290008
ADCY7					HGSNAT	0.496751	0.00318841
ADCY9					TMX3	0.474332	0.00323074
ADD3					KIAA1522	-0.841625	0.00328957
ADH1B					CRIPT	0.615033	0.00334965
ADH5					IMPA2	-0.500202	0.00335618
ADH5P4					ECI1	-0.603363	0.00340798
ADI1					KSR1	-0.611918	0.00345382
ADIPOR2					TMX4	0.537814	0.00348146
ADK					SPNS2	-0.663961	0.00356816
ADM2					INIP	-0.542139	0.00362529
ADNP2					NT5E	2.25681	0.00382657
ADO					ARC	1.89928	0.00393595
ADORA1					CLDN12	0.760839	0.00393739
ADORA2B					GPR137B	0.959368	0.00421624
ADPGK-AS1					APOL6	-0.589359	0.00421788
ADRA2A					B4GALT6	-0.617676	0.00440891
ADRA2B					MPO	-0.445703	0.00462549
ADRB1					EFHD2	-0.537385	0.00490599
ADRB2					TFDP1	-0.526393	0.00500667
ADRM1					PLP2	-0.716375	0.00516041
AEBP2					PHF13	-0.532872	0.0051752
AFAP1					MEX3A	0.675757	0.00527679
AFF1					PDIA4	-0.431114	0.00531671
AFF2					QKI	0.427732	0.00536971
AFF3					ALDH2	-1.80161	0.00549607
AFF4					TMC8	-0.440226	0.00554242
AFG3L1P					CAD	-0.43016	0.00567214
AFG3L2					TBKBP1	0.617284	0.00567478
AFG3L2P1					TYRO3	-1.1711	0.00573571
AFMID					POLRMT	-0.556796	0.00574559
AGA					ZNF804A	0.635048	0.0057526
AGAP1					HPCAL1	-0.617063	0.0059473
AGAP2					KCTD12	0.613179	0.00595039
AGAP4					PLBD2	-0.456974	0.00613277
AGBL5					JUN	1.0833	0.00634857
AGFG1					PLTP	-0.44606	0.00648502
AGFG2					FCHO2	0.529872	0.00651573
AGGF1					TMA16	0.467493	0.00653561
AGL					SPCS3	0.413252	0.00661362
AGMO					DUSP16	0.615835	0.00674263
AGO1					FANCC	-0.634527	0.00683425
AGO2					SPR	0.702268	0.00692065
AGO3					CLPP	-0.437592	0.00708387
AGO4					LAMP1	-0.46777	0.00715974
AGPAT1					PCIF1	-0.599843	0.00736513
AGPAT2					GALNT6	-0.55483	0.00749492
AGPAT3					SNRPA	-0.421705	0.00753228
AGPAT5					MAPRE2	-0.473791	0.00753996
AGT					SCAP	-0.440537	0.00764317
AGTRAP					RNF144A	-0.536678	0.00776316
AHCTF1					IQSEC1	-0.46719	0.00780159
AHCY					FMNL2	-0.603643	0.00780951
AHCYL1					NEK7	0.455827	0.00781095
AHCYL2					FBXO41	-0.540884	0.00799363
AHCYP2					KIFC1	-3.73946	0.00801053
AHDC1					CLUH	-0.47506	0.00816805
AHI1					ITPK1	-0.440803	0.00830037
AHNAK					TONSL	-0.520073	0.0083482
AHNAK2					GFPT1	0.545658	0.00847433
AHR					USF2	0.432922	0.00849618
AHRR					ATP1B1	-0.905537	0.00851953
AIFM2					MYH10	-0.873733	0.00854783
AIG1					GTF2F1	-0.450009	0.00870492
AIP					VANGL1	0.585194	0.00882099
AJUBA					NUCB1	-0.408457	0.00900867
AK1					MCOLN2	0.537872	0.00904001
AK2					NCKAP5L	-0.59661	0.00904906
AK3					NUP93	-0.485186	0.00908917
AK5					SMIM3	0.411889	0.00910275
AK7					RAI14	1.09502	0.00914317
AK9					PLCD3	0.966676	0.0092116
AKAP10					PRDM8	-0.401182	0.00923778
AKAP11					MZT2A	-0.456133	0.00924445
AKAP12					INTS1	-0.560596	0.00927027
AKAP6					HIPK3	0.441627	0.009302
AKAP8					MGLL	-0.793152	0.00934288
AKIP1					CPNE7	-0.586124	0.00937543
AKIRIN1					RASSF3	0.438397	0.00955353
AKIRIN2					PLEKHA3	0.646048	0.00960613
AKNA					JDP2	-0.547949	0.00961902
AKR1D1					TEF	-0.596663	0.00976215
AKR7A2					MAGEF1	-0.549784	0.009784
AKR7A3					BEST1	1.46184	0.00991851
AKR7L					NCOA7	-0.708629	0.00994516
AKT2					SERINC1	0.431308	0.0100788
AKTIP					SLC25A12	-0.511002	0.0101175
ALAS1					ZNF121	0.454187	0.0101227
ALCAM					UBE2J1	0.416857	0.0101575
ALDH18A1					MTOR	-0.410218	0.010185
ALDH1B1					QPCTL	-0.667863	0.010351
ALDH1L1					SHE	1.09726	0.0103847
ALDH1L2					ZNF680	0.471243	0.0104001
ALDH2					ABRACL	0.398523	0.0104205
ALDH3B1					NOTCH3	-1.91097	0.0104653
ALDH3B2					SLC30A6	0.456025	0.0107078
ALDH4A1					PYGB	-0.46025	0.0108676
ALDH7A1					PPARGC1B	-0.4742	0.010948
ALDH8A1					CD109	-1.49645	0.0110345
ALDH9A1					BCR	-0.426651	0.0110902
ALDOB					TRIM8	0.661486	0.0111412
ALG10B					C15orf39	-0.687041	0.011189
ALG12					SERPINA1	0.45292	0.0112831
ALG13					RPS20P14	-0.811642	0.0113095
ALG14					SAR1A	0.386078	0.0113686
ALG1L10P					MAST1	-0.748089	0.0114168
ALG1L2					SLC30A7	0.586066	0.0114399
ALG1L6P					C5orf15	0.398286	0.0114809
ALG1L8P					SMURF2	0.440918	0.0115559
ALG5					FOXO4	0.594556	0.0116261
ALG6					DYNLL2	0.420543	0.011675
ALKBH1					ARID3B	-0.556375	0.011729
ALKBH2					SGPL1	0.49046	0.0117583
ALKBH4					ASPH	0.499325	0.0118511
ALKBH7					SAPCD2	-0.50627	0.0121468
ALKBH8					USP44	-0.674515	0.0123179
ALMS1					PDIA5	-0.624154	0.0123529
ALOX12P1					RPS15	-0.425059	0.0123551
ALOX15					EIF2AK3	0.619635	0.0130191
ALOX5AP					MBD5	0.699559	0.0132748
ALPK1					SLC36A1	0.792142	0.0134222
ALPK3					SUB1	0.374587	0.0134543
ALS2					LAGE3	0.663116	0.013463
ALX4					RNF208	-0.91513	0.0137509
ALYREF					FGD4	0.550938	0.0138589
AMACR					TNIP2	0.55322	0.0138712
AMER1					ARHGAP18	0.667023	0.0139051
AMFR					CLIC4	-0.480558	0.0139808
AMH					CST3	1.12941	0.0139845
AMIGO1					NAGLU	-0.597461	0.0142778
AMIGO2					WDR18	-0.416095	0.0143279
AMMECR1					CAPN7	0.421852	0.0145981
AMMECR1L					VOPP1	-0.671805	0.0146257
AMN					CCDC90B	0.453838	0.0147679
AMOT					ORC1	-0.487452	0.014807
AMOTL1					DRAM1	0.418658	0.0150298
AMOTL2					KCTD5	-0.737259	0.0151408
AMPD3					SASH3	0.721132	0.0151486
AMPH					RSPH3	1.00233	0.0152452
AMY2B					ALDH3B1	-0.628861	0.0152999
AMZ1					CDC42BPG	-0.678054	0.0153113
ANAPC13					GALNT3	0.719669	0.0155916
ANAPC2					CMTM4	0.57605	0.0156429
ANAPC4					AIFM2	1.16339	0.0157239
ANAPC5					ADAMTS7	-0.537847	0.0157525
ANAPC7					TNFSF13B	-0.45446	0.0157809
ANGEL1					SLC2A4RG	0.411492	0.0157899
ANGEL2					TMED5	0.373403	0.0158061
ANGPTL6					NQO2	0.470754	0.0161342
ANK1					SLC1A5	-0.523407	0.0163183
ANKDD1B					TSHZ3	-0.701248	0.0163443
ANKFN1					ZBTB41	0.621559	0.0163921
ANKH					ZHX2	-0.527524	0.0164
ANKIB1					BCL7A	-0.477209	0.0164292
ANKRA2					SLC39A14	-0.465805	0.0164699
ANKRD10					SNAPC1	0.595567	0.0164977
ANKRD11					PRDX5	-0.373662	0.0165088
ANKRD12					LRRC61	-0.964763	0.0170338
ANKRD13C					SLC29A1	-0.396274	0.0171697
ANKRD13D					FUCA1	-0.864324	0.0172505
ANKRD16					SHISA2	-0.746343	0.0172859
ANKRD17					DPY30	0.449643	0.0173641
ANKRD18CP					DYSF	-0.52986	0.0173982
ANKRD22					TMEM192	0.511785	0.0174348
ANKRD23					MARVELD1	0.44953	0.0174703
ANKRD24					GNS	0.40988	0.0174974
ANKRD26					FOXK2	-0.364368	0.0175013
ANKRD27					LRRC37B	0.498928	0.0177688
ANKRD28					TTLL12	-0.421447	0.0180317
ANKRD29					DHX16	4.91188	0.0180949
ANKRD33B					GM2A	-0.387298	0.0181223
ANKRD34B					NECAP1	0.465159	0.0186066
ANKRD34C					CUX2	-0.753853	0.018894
ANKRD36					ADRA2A	1.30688	0.0189739
ANKRD36C					VDR	-0.558308	0.0190085
ANKRD40					NR6A1	0.447533	0.0191837
ANKRD42					RNF149	0.497883	0.0192637
ANKRD44					TMEM59	0.432528	0.0193019
ANKRD46					NISCH	-0.374567	0.0193128
ANKRD50					TK1	-0.496507	0.0195374
ANKRD52					RNF150	-0.781379	0.019721
ANKRD54					CLEC16A	-0.520475	0.0197608
ANKRD62					CFL2	0.464856	0.0198655
ANKRD9					MAP3K11	0.425338	0.0199484
ANKS1A					TTLL3	0.588099	0.0199845
ANKS1B					EEF2	-0.394177	0.0201189
ANKS6					DHTKD1	-0.491376	0.0203403
ANO10					ATG14	0.483173	0.0203493
ANO6					CEBPD	0.527829	0.0204135
ANO7					TANC2	-0.498999	0.0205476
ANP32A					SCYL2	0.370737	0.020778
ANP32AP1					MID1IP1	-0.444618	0.0208309
ANP32B					DCPS	-0.428461	0.020896
ANPEP					LYL1	-1.2801	0.0211765
ANTXR1					NANOS1	0.610144	0.0212231
ANTXR2					C2orf88	-1.09979	0.021342
ANXA11					TGFBR2	0.425306	0.0214611
ANXA2					CDKN1A	1.2455	0.021885
ANXA4					PRR11	-0.353665	0.022127
ANXA7					RXRA	-0.51497	0.0221771
ANXA9					DCTN6	0.419512	0.022466
AOC2					KATNB1	-0.402482	0.0226264
AOC3					MED14	-0.544476	0.0226657
AOC4P					MFSD2B	-0.822017	0.0226698
AOX1					ARL10	-0.739457	0.0227025
AP1AR					RCAN3	0.624782	0.0227661
AP1B1					DAAM1	0.704232	0.0229585
AP1G1					HHLA3	0.6629	0.022993
AP1M1					STX7	0.393836	0.0231498
AP1S1					DIXDC1	0.463638	0.023189
AP1S3					CORO2A	-0.46634	0.0231973
AP2A2					SLU7	0.44038	0.0232518
AP2B1					ZNF467	0.512533	0.023255
AP3B1					EFCAB2	-0.398109	0.0232829
AP3M1					KHSRP	-0.335145	0.0233768
AP3M2					CCDC7	0.788886	0.0234996
AP3S2					KATNAL1	0.69	0.0235335
AP4B1-AS1					STAM2	0.453858	0.0238175
AP4E1					GSDMB	0.979405	0.0238524
AP5B1					ADRM1	0.412793	0.0239591
AP5M1					TTI1	-0.380929	0.0241537
AP5S1					EOGT	0.383283	0.0244596
AP5Z1					KLF10	-0.577087	0.0246371
APAF1					STAT5B	-0.377255	0.0247792
APBA1					CHMP5	0.434978	0.0248075
APBA2					CCDC122	4.51788	0.0248182
APBB1					ZBTB6	0.491559	0.0250669
APBB1IP					MYC	-0.340353	0.0250883
APBB2					CGN	-0.73018	0.0252824
APC2					DPP9	-0.428398	0.0253402
APCDD1L					BTBD3	0.482433	0.0255723
APEH					RGS9	-0.909602	0.0256133
APEX2					ACSM3	-0.942837	0.0256711
APH1A					WDFY3	0.489486	0.0256965
APH1B					MGAT4A	0.556717	0.0257931
API5P1					CDH5	2.87555	0.025902
APIP					AFF2	-0.510332	0.0259152
APLN					BTF3L4	0.357156	0.0259922
APLP2					CTNS	-0.585919	0.0260458
APOBEC3F					NPRL3	-0.404799	0.0260705
APOF					ABCB10	-0.365151	0.0260817
APOL1					SLC45A3	-0.5635	0.0262156
APOL2					PABPC1	-0.337456	0.0263712
APOL3					ANKS1A	-0.438088	0.0265699
APOL6					CFLAR	-0.376751	0.0265727
APPBP2					CIZ1	-0.422621	0.0271522
APPL1					RAPGEF1	-0.434795	0.0272495
APRT					KPNA5	0.523995	0.0274133
APTX					POLH	-0.460847	0.0275995
AQR					YIPF6	0.411452	0.0276571
ARAF					FEZ2	0.425067	0.0276889
ARAP1					DNMT3A	-0.349188	0.0278959
ARAP2					MBOAT1	0.488592	0.0279371
ARC					AGFG2	-0.715706	0.0279678
AREL1					MIB1	0.347986	0.0279794
ARF1					CAPN2	-0.519744	0.0280587
ARF4P2					BRWD3	0.364863	0.028089
ARF6					CLCN5	-0.527052	0.0282505
ARFGAP1					NCK2	0.363697	0.0282956
ARFGEF1					GTSE1	-0.395052	0.0287175
ARFGEF2					RN7SL3	2.98395	0.0288026
ARFIP1					THBD	4.48626	0.0292101
ARFIP2					C6orf120	0.467291	0.0293649
ARFRP1					LAPTM4A	0.521948	0.0295472
ARGLU1					ZNF282	-0.384455	0.0301006
ARHGAP1					PIR	0.572502	0.0301683
ARHGAP10					ADCY7	-1.50636	0.0302257
ARHGAP11B					EVI5L	0.552313	0.0302351
ARHGAP18					PHLDB3	-0.790686	0.0302384
ARHGAP19-SLIT1					SLC39A10	0.514554	0.0303965
ARHGAP20					C1GALT1C1	0.584731	0.0305188
ARHGAP22					LMAN1	0.375027	0.0305386
ARHGAP26					UBE2D2	-0.353737	0.030596
ARHGAP27					ANXA4	0.66912	0.0309846
ARHGAP29					TRAF7	-0.572782	0.0311435
ARHGAP31					ASF1B	-0.417323	0.0312324
ARHGAP32					FEN1	-0.341199	0.0313797
ARHGAP35					MAPK11	0.665628	0.0314017
ARHGAP39					XAB2	-0.399578	0.0315831
ARHGAP5					DAPK1	-0.553142	0.0316541
ARHGAP5-AS1					LUZP1	-0.360405	0.0316772
ARHGDIA					PPP1R15A	0.40725	0.0318479
ARHGEF10					RPRD1A	0.36401	0.0322451
ARHGEF11					TPRA1	-0.400966	0.0324158
ARHGEF12					PARP1	-0.322875	0.0324862
ARHGEF16					SLC38A1	-0.317714	0.0327322
ARHGEF17					GSE1	-0.415013	0.032985
ARHGEF25					PRRC2A	-5.98497	0.0330102
ARHGEF26					CREBL2	0.552012	0.0332757
ARHGEF28					DAZAP2	0.376068	0.0333133
ARHGEF3					LRRC14	-0.408901	0.0335119
ARHGEF33					PADI4	0.631685	0.0335644
ARHGEF37					RAB11B	-0.377872	0.0336875
ARHGEF38					LIG1	-0.327114	0.0337021
ARHGEF39					CNDP2	-0.381824	0.0337539
ARHGEF4					SENP5	0.355799	0.0341675
ARHGEF40					ZNF385C	-0.717485	0.0343354
ARHGEF6					MKI67	-0.319681	0.0344865
ARHGEF9					HSP90AB3P	-0.415791	0.0345082
ARID1A					EIF3FP3	-0.531974	0.0346217
ARID2					OXSR1	-0.477531	0.0346504
ARID3A					MPRIP	-0.37608	0.034722
ARID3B					M6PR	0.400572	0.0349044
ARID3C					SPINT1	0.633811	0.0349565
ARID4A					DHX8	-0.375555	0.0354479
ARID4B					CWC15	0.363267	0.0357293
ARID5B					ACTL8	-0.846938	0.035736
ARIH1					SND1	-0.377871	0.0360338
ARIH2					POR	-0.380114	0.0364596
ARIH2OS					COMMD6	0.379626	0.0366285
ARL1					ALG5	0.434714	0.0366549
ARL10					NPM3	-0.396404	0.0367505
ARL13A					APAF1	0.415728	0.0368226
ARL14EP					SLC39A6	0.370982	0.0370661
ARL17A					PTPRG	0.47095	0.0372882
ARL3					HIPK2	0.367746	0.0373564
ARL4A					MAP2K7	0.376188	0.0373808
ARL4D					TMEM68	0.475011	0.038236
ARL5A					FJX1	0.418988	0.0385735
ARL5B					UPF1	-0.337068	0.0388697
ARL6					SLC16A7	0.376399	0.0388835
ARL6IP5					G6PD	-0.350679	0.0389832
ARL6IP6					EFHB	2.66469	0.0391564
ARL9					EXT2	-0.339775	0.0393947
ARMC1					MZT1	0.357849	0.0395518
ARMC10					FUCA2	0.404425	0.0397671
ARMC10P1					RAP2B	-0.364395	0.0397927
ARMC12					MGAM	-0.672494	0.0398698
ARMC2					IDH1	0.502288	0.0398954
ARMC6					CHKA	-0.419545	0.039921
ARMC7					MAP2K4	0.478973	0.0399639
ARMC9					ABCA7	-0.685976	0.039991
ARMCX3					LRRC37A4P	-0.525936	0.0400123
ARMCX4					PDPR	-0.354533	0.0400454
ARMCX5					VDAC3	-0.343399	0.0401038
ARNT					NFATC2	-0.361694	0.0401272
ARNTL2					IL1RAP	0.418633	0.0401474
ARPC2					CHPF	-1.65126	0.0401586
ARPC3					ULBP3	0.85691	0.040196
ARPC3P2					ANTXR1	1.20818	0.040305
ARPC3P5					PIP4K2A	-0.36118	0.0403645
ARPC5					GOLGA5	0.362471	0.0405753
ARPC5L					EPN1	-0.333801	0.0408458
ARPP19					RICTOR	0.352986	0.0408771
ARRB1					ALDH1L2	-1.29843	0.0409065
ARRDC2					ESYT1	-0.311353	0.0409821
ARRDC3					PFKFB3	-0.372296	0.0410119
ARRDC4					LIMK1	-0.506103	0.0410449
ARSB					POLR3D	0.4323	0.0413147
ARSD					IMMP2L	0.55129	0.0413266
ARSF					CRTC2	0.350274	0.041447
ARSK					NLGN2	-0.598399	0.0415324
ARTN					MBLAC2	0.346925	0.0415585
ARV1					POLR3A	-0.346267	0.0416242
ARX					EIF1	-0.312724	0.0417578
ASAH1					SLC16A3	0.699759	0.0419784
ASAP1					NDUFB1	0.380892	0.0425407
ASAP2					THOC6	-0.379219	0.0426415
ASB1					MFN2	-0.323541	0.0428047
ASB10					AURKB	-0.428276	0.0428575
ASB14					NAA30	-0.398822	0.0429119
ASB15					RRP1B	-0.310915	0.0430857
ASB3					ELMOD2	0.382298	0.0431688
ASB7					POP7	-0.444579	0.043528
ASB8					PRPF8	-0.301492	0.0436264
ASB9					ZNF117	0.516381	0.0436444
ASCC3					SGSM2	-0.386817	0.0436499
ASF1B					USP40	0.706758	0.0437397
ASH1L					SDE2	0.402517	0.0437711
ASH1L-AS1					DAP	0.351914	0.0437883
ASH2L					ETV6	-0.372688	0.043849
ASIC1					QSER1	-0.361977	0.0440488
ASIC3					PRKX	0.338668	0.0441744
ASIP					KDELR1	-0.381919	0.0442193
ASPH					MTSS1	-0.408283	0.0442496
ASPHD2					TMEM9B	0.413481	0.0442702
ASPM					GNA12	-0.384792	0.044538
ASPRV1					NACC2	-0.680208	0.0447441
ASPSCR1					ZNF574	-0.418075	0.0447955
ASXL2					CBX4	-0.369369	0.0451538
ASXL3					ITGB3BP	0.373181	0.0452492
ATAD1					XYLB	-0.389742	0.0452998
ATAD2					EPB41L1	-1.45498	0.045534
ATAD2B					GOLGB1	0.339075	0.0457094
ATAD3C					RCOR1	-0.332573	0.0458284
ATAD5					SIN3B	-0.381899	0.0458682
ATF1					DERL2	0.448333	0.0459349
ATF4					MRPL33	0.387483	0.0462712
ATF6					RPL28	-0.337193	0.0462837
ATF7IP					NEU1	9.53395	0.0463495
ATF7IP2					PAK4	0.401338	0.0463657
ATG12					INPP4B	0.736979	0.0463974
ATG13					PXMP4	-0.488321	0.046492
ATG14					SRSF8	-0.433401	0.0464924
ATG16L2					ABCD1	-0.372563	0.0465781
ATG2B					SUCLG2	0.417913	0.04681
ATG4B					PRKCD	-0.552012	0.0470678
ATG4C					TBC1D8	0.381867	0.0472298
ATG7					MCM6	-0.296921	0.0472875
ATG9A					DPYSL2	1.1278	0.0473234
ATIC					TADA2B	-0.458921	0.0474218
ATL2					BCCIP	0.309709	0.0477769
ATL3					OSCAR	-1.01294	0.047954
ATN1					GNG12	2.42965	0.0480603
ATOH1					SLC17A5	0.510684	0.0481188
ATOH7					VPS18	-0.34412	0.0484641
ATOH8					RNF38	0.379419	0.0484954
ATOX1					SLC2A13	0.632877	0.0485523
ATP11B					SLC35E2B	-0.340808	0.0490665
ATP11C					PSEN1	0.318614	0.049355
ATP12A					STK38	0.379252	0.0493839
ATP13A3					FGGY	0.631501	0.0495796
ATP13A4					RABIF	-0.432736	0.0499099
ATP1A1					NELFA	0.359099	0.049926
ATP1B1					PLEC	-0.413905	0.0499666
ATP1B3					C18orf25	0.347229	0.0504126
ATP2A2					CDC37L1	0.541027	0.0504811
ATP2A3					ALDH1B1	0.356878	0.0505596
ATP2B1					BNIP3L	0.34615	0.0505958
ATP2B2					ZER1	-0.393294	0.0506057
ATP2B3					TSPAN33	-0.491722	0.0507769
ATP2C2					TPRN	-0.421253	0.0508941
ATP6AP1L
ATP6AP2
ATP6V0A2
ATP6V0A4
ATP6V0E1
ATP6V0E2
ATP6V0E2-AS1
ATP6V1A
ATP6V1B2
ATP6V1C1
ATP6V1D
ATP6V1E1
ATP6V1E1P1
ATP6V1E2
ATP6V1G1
ATP6V1H
ATP7B
ATP8A1
ATP8A2
ATP8B1
ATP8B4
ATPAF1
ATPAF2
ATR
ATRAID
ATRN
ATRX
ATXN1
ATXN10
ATXN2
ATXN7
ATXN7L1
ATXN7L3B
AUH
AUNIP
AURKA
AURKB
AUTS2
AVEN
AVIL
AVPI1
AVPR1B
AZIN1
B2M
B3GALNT2
B3GALT6
B3GNT2
B3GNT9
B4GALT1
B4GALT2
B4GALT5
B4GALT6
B9D1
BAALC
BAAT
BACE1
BACH1
BACH2
BAD
BAG1
BAG2
BAG3
BAG4
BAHD1
BAIAP2L2
BAMBI
BANK1
BANP
BAP1
BARD1
BARHL1
BARX1
BASP1
BAZ1A
BAZ1B
BAZ2A
BAZ2B
BBS10
BBS12
BBS4
BBS7
BBS9
BBX
BCAP29
BCAP31
BCAR1
BCAR3
BCAS1
BCAS2
BCAS3
BCAS4
BCAT1
BCCIP
BCKDHB
BCKDK
BCL10
BCL2
BCL2A1
BCL2L14
BCL2L2
BCL3
BCL7A
BCL7C
BCO2
BCORL1
BCR
BCRP1
BDH1
BDP1
BEAN1
BEGAIN
BEND3
BEND4
BEND6
BEST1
BEST3
BET1
BET1L
BEX1
BFSP1
BHLHA15
BHLHE40
BHLHE41
BICD1
BICD2
BID
BIK
BIN1
BIRC6
BLCAP
BLOC1S4
BLOC1S6
BLVRA
BLZF1
BMF
BMI1
BMP4
BMP6
BMP8A
BMP8B
BMPR1A
BMPR1B
BMPR2
BMS1
BMX
BNIP1
BNIP3
BNIP3L
BNIPL
BOD1
BOD1L1
BOD1L2
BOK
BOLA1
BOP1
BPGM
BPHL
BPIFB9P
BRAF
BRAFP1
BRAP
BRCA1
BRCA2
BRD1
BRD3
BRD4
BRD7
BRD8
BRD9
BRI3
BRICD5
BRIP1
BRIX1
BRK1
BRMS1L
BRPF1
BRSK1
BRSK2
BRWD3
BSDC1
BSN
BST2
BTAF1
BTBD11
BTBD19
BTBD3
BTBD9
BTC
BTF3
BTF3L4
BTF3P5
BTG1
BTG2
BTG3
BTK
BTLA
BTNL9
BUB1B
BUB3
BUD13
BVES
BYSL
BZW1
BZW1P1
C11orf1
C11orf16
C11orf24
C11orf42
C11orf49
C11orf58
C11orf65
C11orf68
C11orf71
C11orf80
C11orf95
C12orf29
C12orf4
C12orf40
C12orf42
C12orf49
C12orf50
C12orf57
C12orf75
C12orf76
C14orf119
C15orf39
C15orf48
C15orf61
C16orf70
C16orf72
C16orf87
C16orf95
C16orf96
C17orf100
C17orf58
C17orf67
C17orf80
C18orf25
C18orf32
C18orf54
C19orf12
C19orf18
C19orf25
C19orf38
C19orf47
C19orf53
C19orf73
C1D
C1GALT1
C1GALT1C1
C1orf112
C1orf115
C1orf122
C1orf147
C1orf162
C1orf189
C1orf21
C1orf216
C1orf220
C1orf226
C1orf35
C1orf53
C1orf54
C1orf56
C1orf74
C1QBP
C1QL1
C1QL3
C1QL4
C1QTNF6
C1S
C20orf194
C20orf27
C2CD2L
C2CD3
C2CD4C
C2orf16
C2orf27A
C2orf42
C2orf49
C2orf50
C2orf69
C2orf72
C2orf73
C2orf76
C2orf88
C3
C3AR1
C3orf18
C3orf20
C3orf38
C3orf49
C3orf70
C4orf3
C4orf33
C4orf48
C4orf50
C4orf51
C5
C5AR1
C5orf15
C5orf22
C5orf24
C5orf51
C5orf63
C6orf120
C6orf132
C6orf226
C6orf52
C6orf62
C7orf25
C7orf26
C7orf31
C7orf61
C8G
C8orf34
C8orf76
C9orf131
C9orf153
C9orf24
C9orf40
C9orf43
C9orf64
C9orf72
C9orf78
C9orf85
CA11
CA13
CA14
CA5B
CA8
CAB39
CAB39L
CABLES2
CABP1
CABP7
CACFD1
CACNA1D
CACNA1E
CACNA1I
CACNA2D1
CACNB3
CACNG1
CACNG4
CACNG5
CACTIN
CACTIN-AS1
CACUL1
CACYBP
CACYBPP2
CAD
CADM2
CADM4
CAGE1
CALCB
CALCOCO1
CALCOCO2
CALHM2
CALM1
CALR4P
CALU
CAMK1D
CAMK2B
CAMK2D
CAMK2N1
CAMK4
CAMKK1
CAMKK2
CAMKMT
CAMLG
CAMSAP1
CAMSAP2
CAMSAP3
CAMTA1
CAND1
CANX
CAP1P2
CAPG
CAPN2
CAPN5
CAPN7
CAPNS1
CAPRIN1
CAPZA1
CAPZA2
CARD10
CARD18
CARD6
CARD8
CARF
CASC11
CASC15
CASC3
CASD1
CASK
CASKIN1
CASKIN2
CASP10
CASP6
CASP8
CASP9
CASQ1
CASS4
CAST
CASZ1
CAT
CATSPER2P1
CATSPER3
CATSPERB
CAV3
CBFA2T2
CBLB
CBLC
CBLL1
CBLN3
CBWD1
CBX1
CBX2
CBX3
CBX4
CBX5
CBX6
CBX7
CBX8
CBY3
CC2D1B
CCAR1
CCAR2
CCDC102A
CCDC106
CCDC112
CCDC113
CCDC115
CCDC116
CCDC117
CCDC120
CCDC122
CCDC124
CCDC125
CCDC126
CCDC127
CCDC134
CCDC136
CCDC137
CCDC138
CCDC144A
CCDC144CP
CCDC144NL
CCDC146
CCDC149
CCDC150
CCDC158
CCDC162P
CCDC167
CCDC171
CCDC173
CCDC181
CCDC22
CCDC24
CCDC26
CCDC3
CCDC34
CCDC36
CCDC38
CCDC47
CCDC50
CCDC51
CCDC57
CCDC59
CCDC6
CCDC61
CCDC62
CCDC7
CCDC71
CCDC73
CCDC74A
CCDC77
CCDC80
CCDC81
CCDC85B
CCDC85C
CCDC87
CCDC88C
CCDC9
CCDC90B
CCDC91
CCM2
CCNA1
CCNB1
CCNB1IP1
CCNB3
CCND1
CCND3
CCNE2
CCNG1
CCNG2
CCNI
CCNI2
CCNJL
CCNL1
CCNO
CCNT1
CCNT2
CCNY
CCNYL1
CCP110
CCR4
CCSAP
CCSER2
CCT2
CCT4
CCT5
CCT5P1
CCT6A
CCT6B
CCT6P2
CCT7
CD101
CD109
CD164
CD226
CD244
CD274
CD276
CD28
CD2AP
CD2BP2
CD300C
CD33
CD38
CD4
CD47
CD58
CD72
CD74
CD79A
CD82
CD83
CD8A
CD8B
CD96
CD99L2
CDADC1
CDC14A
CDC14B
CDC20
CDC23
CDC25A
CDC25C
CDC26
CDC27
CDC27P1
CDC37
CDC37L1
CDC40
CDC42BPA
CDC42BPB
CDC42BPG
CDC42EP1
CDC42EP3
CDC42EP4
CDC42P4
CDC42SE1
CDC5L
CDC6
CDC7
CDC73
CDCA2
CDCA3
CDCA4
CDCA8
CDCP1
CDH12
CDH15
CDH2
CDH22
CDH26
CDH5
CDHR2
CDHR3
CDIP1
CDK11A
CDK11B
CDK12
CDK13
CDK14
CDK17
CDK19
CDK2AP1
CDK2AP2P2
CDK4
CDK5
CDK5R1
CDK6
CDK9
CDKAL1
CDKL1
CDKL2
CDKL5
CDKN1A
CDKN1B
CDKN2AIPNL
CDKN2AIPNLP1
CDKN2B-AS1
CDKN2C
CDKN2D
CDNF
CDR2L
CDS1
CDS2
CDT1
CDV3
CDX2
CDYL
CDYL2
CEACAM20
CEACAM22P
CEBPA
CEBPB
CEBPD
CEBPG
CEBPZ
CECR2
CELA2B
CELF1
CELF3
CELF5
CELSR1
CELSR2
CELSR3
CEND1
CENPA
CENPB
CENPC
CENPF
CENPI
CENPJ
CENPK
CENPL
CENPP
CENPQ
CENPV
CEP104
CEP120
CEP128
CEP135
CEP152
CEP164P1
CEP170
CEP170P1
CEP250
CEP350
CEP41
CEP44
CEP55
CEP57
CEP57L1
CEP57L1P1
CEP70
CEP72
CEP78
CEP85
CEP85L
CEP89
CEP95
CEP97
CERK
CERS4
CERS6
CETN2
CETN3
CFDP1
CFL1P4
CFL2
CFLAR
CFTR
CGGBP1
CGN
CGNL1
CGRRF1
CHAC1
CHAF1A
CHCHD1
CHCHD2
CHCHD3
CHCHD3P3
CHCHD4
CHCHD5
CHCHD7
CHD1
CHD3
CHD5
CHD7
CHD9
CHDH
CHEK1
CHEK2
CHFR
CHI3L2
CHID1
CHKA
CHKB
CHMP2B
CHMP3
CHMP4B
CHMP5
CHMP6
CHMP7
CHORDC1
CHP1
CHPF
CHPT1
CHRAC1
CHRM1
CHRM4
CHRM5
CHRNA10
CHRNA2
CHRNA3
CHRNA7
CHRNB2
CHRNG
CHST10
CHST11
CHST12
CHST13
CHST14
CHST3
CHST6
CHST7
CHSY1
CHUK
CIAO1
CIB1
CIB2
CIC
CICP14
CICP16
CICP4
CICP5
CILP
CIR1
CIR1P1
CIR1P2
CIRBP
CISD1
CIT
CITED4
CIZ1
CKAP2
CKAP4
CKAP5
CKM
CKMT1A
CKS2
CLASP1
CLCN3
CLCN5
CLDN1
CLDN12
CLDN15
CLDN18
CLDN19
CLDN4
CLDND2
CLEC11A
CLEC16A
CLEC1B
CLEC2D
CLGN
CLHC1
CLIC1
CLIC3
CLIC4
CLIC5
CLINT1
CLIP2
CLK3
CLK4
CLMN
CLMP
CLN5
CLN8
CLNS1A
CLOCK
CLP1
CLPB
CLPP
CLPX
CLSPN
CLSTN1
CLTA
CLU
CLUAP1
CLUH
CLYBL
CMAHP
CMAS
CMBL
CMIP
CMPK1
CMPK2
CMTM4
CMTM6
CMTM7
CMTM8
CMTR1
CMTR2
CMYA5
CNBD2
CNBP
CNDP2
CNEP1R1
CNFN
CNGA4
CNIH1
CNIH2
CNIH3
CNKSR3
CNN2P9
CNNM1
CNNM2
CNNM3
CNNM4
CNOT1
CNOT10
CNOT11
CNOT3
CNOT4
CNOT6LP1
CNOT7
CNOT8
CNP
CNPPD1
CNPY3
CNST
CNTF
CNTLN
CNTN1
CNTNAP1
CNTRL
COA3
COA4
COA5
COA6
COBLL1
COG3
COG5
COG6
COIL
COL14A1
COL18A1
COL23A1
COL24A1
COL27A1
COL28A1
COL3A1
COL4A2
COL4A3
COL4A4
COL4A5
COL5A2
COL6A2
COL7A1
COL8A1
COL8A2
COL9A2
COL9A3
COLGALT1
COMMD1
COMMD10
COMMD2
COMMD4
COMMD5
COMMD6
COMMD7
COMMD8
COMMD9
COMTD1
COPB1
COPB2
COPG2
COPS2
COPS3
COPS4
COPS6
COPS8
COPZ1
COQ10A
COQ10B
COQ2
COQ4
COQ5
COQ7
CORO1C
CORO2A
CORO2B
COX10
COX18
COX19
COX20
COX5A
COX5B
COX6A1
COX6A1P2
COX6B1
COX6B2
COX6C
COX7A2
COX7A2L
COX7B
CPB2-AS1
CPD
CPE
CPEB3
CPEB4
CPED1
CPLX2
CPM
CPNE2
CPNE4
CPNE7
CPNE9
CPOX
CPPED1
CPSF2
CPSF6
CPSF7
CPT1A
CPT1C
CPXM1
CRAT
CRB2
CRB3
CREB3
CREB3L1
CREBBP
CREBL2
CREBRF
CREBZF
CREG1
CREG2
CRELD1
CREM
CRHR2
CRIM1
CRIP2
CRIPT
CRISPLD1
CRISPLD2
CRK
CRLF1
CRMP1
CROCC
CROCCP2
CROT
CRTAP
CRTC1
CRTC2
CRY1
CRYBG3
CRYGS
CSDC2
CSDE1
CSE1L
CSF1
CSGALNACT1
CSGALNACT2
CSK
CSMD3
CSNK1A1
CSNK1A1L
CSNK1A1P1
CSNK1D
CSNK1E
CSNK1G2
CSNK1G3
CSNK2A1
CSPG4
CSPG4P11
CSPG5
CSRNP1
CSRNP2
CSRNP3
CSRP2
CST3
CST7
CSTA
CSTF1
CTAGE1
CTAGE13P
CTAGE3P
CTBP2
CTBP2P4
CTC1
CTDP1
CTDSP1
CTDSP2
CTDSPL
CTDSPL2
CTF1
CTH
CTHRC1
CTNNA3
CTNNAL1
CTNNB1
CTNNBIP1
CTNND1
CTNS
CTPS2
CTR9
CTRB1
CTSC
CTSE
CTSF
CTSH
CTSK
CTSL
CTSO
CTSV
CTSZ
CTTNBP2NL
CTU1
CTXN1
CTXN3
CUBN
CUEDC1
CUEDC2
CUL3
CUL4A
CUL4B
CUL5
CUL7
CUTC
CUX2
CWC15
CWC22
CWC27
CWF19L2
CXCL16
CXCR1
CXCR4
CXCR5
CXorf38
CXorf56
CXXC1
CXXC5
CYB561D1
CYB5A
CYB5D2
CYB5R3
CYB5R4
CYBRD1
CYCS
CYCSP55
CYFIP1
CYP1B1
CYP20A1
CYP27B1
CYP2C19
CYP2C9
CYP2E1
CYP2R1
CYP4A22-AS1
CYP4V2
CYP4Z1
CYSLTR1
CYTH3
DAAM1
DACH1
DAG1
DAGLB
DAND5
DAP
DAP3
DAP3P1
DAP3P2
DAPK1
DAPK2
DAPK3
DAXX
DAZAP2
DBF4
DBF4B
DBI
DBN1
DBNL
DBR1
DBT
DCAF12
DCAF13P1
DCAF15
DCAF16
DCAF4L1
DCAF5
DCAF6
DCAF7
DCAF8
DCAKD
DCBLD2
DCC
DCDC1
DCHS1
DCLK1
DCLK2
DCLRE1A
DCLRE1C
DCLRE1CP1
DCP1A
DCP2
DCPS
DCST1
DCST2
DCT
DCTD
DCTN2
DCTN4
DCTN6
DCUN1D1
DCUN1D2
DCUN1D5
DCXR
DDA1
DDB2
DDHD1
DDI2
DDN
DDR2
DDTL
DDX1
DDX11-AS1
DDX11L2
DDX12P
DDX17
DDX18
DDX20
DDX21
DDX23
DDX3Y
DDX4
DDX43
DDX46
DDX5
DDX51
DDX54
DDX55
DDX56
DDX58
DDX59
DDX60
DDX60L
DECR1
DEF6
DEF8
DEGS1
DEGS2
DENND1A
DENND1B
DENND2C
DENND2D
DENND4B
DENND4C
DENND5A
DENND5B
DENND5B-AS1
DENND6A
DENND6B
DENR
DEPDC1
DEPDC1B
DEPTOR
DERL2
DESI1
DESI2
DET1
DFFA
DGAT2L7P
DGCR6
DGKB
DGKH
DGKQ
DGKZ
DHCR7
DHFR
DHRS13
DHRS3
DHRS7B
DHRS9
DHTKD1
DHX15
DHX16
DHX32
DHX34
DHX36
DHX37
DHX40
DHX8
DHX9
DHX9P1
DIAPH2-AS1
DIAPH3
DICER1
DIDO1
DIO1
DIP2A
DIP2B
DIRAS1
DIS3
DIS3L
DIS3L2
DISP1
DISP2
DIXDC1
DKC1
DLAT
DLD
DLEU1
DLEU2
DLG2
DLG4
DLG5
DLGAP1
DLGAP4
DLGAP5
DLK2
DLL1
DLL4
DLST
DLX2
DLX3
DMC1
DMGDH
DMTN
DMXL1
DMXL2
DNA2
DNAAF2
DNAH10
DNAH14
DNAH2
DNAH3
DNAH6
DNAH7
DNAJA1
DNAJA2
DNAJB1
DNAJB11
DNAJB12
DNAJB13
DNAJB14
DNAJB5
DNAJB6
DNAJC1
DNAJC10
DNAJC12
DNAJC14
DNAJC17
DNAJC18
DNAJC19
DNAJC19P9
DNAJC21
DNAJC22
DNAJC24
DNAJC27
DNAJC28
DNAJC3
DNAJC30
DNAJC5
DNAJC8
DNAJC8P1
DNAJC9
DNAL1
DNASE1
DNASE1L2
DNASE2
DNASE2B
DND1P1
DNHD1
DNM1P35
DNM2
DNM3
DNMBP
DNMT3A
DNMT3B
DNTTIP2
DOCK3
DOCK5
DOCK6
DOCK7
DOK2
DOK7
DOT1L
DPCD
DPF2
DPF3
DPH3
DPH6
DPH7
DPM3
DPP10
DPP7
DPP8
DPP9
DPY19L1P1
DPY19L1P2
DPY19L4
DPY30
DPYD
DPYSL2
DPYSL4
DR1
DRAM1
DRAXIN
DRD4
DRG1
DROSHA
DRP2
DSC2
DSC3
DSEL
DSG1
DSG2
DSP
DSTYK
DTD1
DTL
DTWD1
DTWD2
DTX3
DTX3L
DTX4
DUS1L
DUSP11
DUSP12
DUSP14
DUSP16
DUSP19
DUSP2
DUSP23
DUSP4
DUSP5
DUSP6
DUSP7
DUSP8
DUSP9
DUT
DVL1
DVL2
DVL3
DYM
DYNC2H1
DYNC2LI1
DYNLL1P1
DYNLL2
DYRK1B
DYRK2
DYRK3
DYSF
DYTN
DZIP1
DZIP1L
DZIP3
E2F1
E2F2
E2F5
E2F7
EBAG9
EBF3
EBNA1BP2
ECD
ECHS1
ECI1
ECM1
ECT2
ECT2L
EDAR
EDC3
EDEM1
EDEM2
EDEM3
EDF1
EDNRB-AS1
EEA1
EEF1A1
EEF1A1P11
EEF1A1P12
EEF1A1P13
EEF1A1P16
EEF1A1P5
EEF1A1P7
EEF1A1P8
EEF1A1P9
EEF2
EEPD1
EFCAB10
EFCAB13
EFCAB2
EFCAB6
EFCAB8
EFEMP2
EFHB
EFHC2
EFHD1
EFHD2
EFNA1
EFNA3
EFNA5
EFNB1
EFNB2
EFR3A
EFR3B
EFTUD2
EGFL7
EGR1
EGR3
EHBP1
EHBP1L1
EHD1
EHD2
EHD4
EHF
EHHADH
EHMT1
EID2
EID2B
EIF1
EIF1AD
EIF1AX
EIF1B
EIF2AK1
EIF2AK2
EIF2AK3
EIF2AK4
EIF2B1
EIF2B2
EIF2B3
EIF2B5
EIF2D
EIF2S1
EIF2S2
EIF2S2P3
EIF2S3
EIF3A
EIF3B
EIF3E
EIF3F
EIF3FP3
EIF3H
EIF3I
EIF3J
EIF3LP2
EIF3LP3
EIF4A1P5
[truncated: 6,251 more rows]

## Sheet: FIVE
symbol
AARS1
AATBC
ABCA6
ABCG8
ABHD18
ABITRAM
ABRA
ABRAXAS1
ABRAXAS2
ACOT12
ACP3
ACP4
ACTG1P15
ACTG1P17
ACTG1P24
ACY3
ADA2
ADAMTS7P3
ADAMTS7P4
ADAMTS9-AS2
ADAMTSL4-AS2
ADCY6-DT
ADGRA2
ADGRA3
ADGRD2
ADGRE3
ADGRE5
ADGRG1
ADGRG2
ADGRG4
ADGRG5
ADGRG6
ADGRL1
ADGRL3
ADGRV1
ADPRS
ADSS1
ADSS2
AFDN
AFG1L
AGAP10P
AGAP14P
AGAP7P
AGTR2
AIDAP2
AJM1
AKAP17A
AKAP17BP
AKNAD1
AKR1C4
ALKAL2
ALMS1P1
ANAPC1P1
ANAPC1P5
ANAPC1P6
ANO7L1
ANTKMT
ANTXRLP1
AOPEP
APCDD1L-DT
ARGFX
ARHGAP15
ARHGAP27P1-BPTFP1-KPNA2P3
ARHGAP29-AS1
ARHGAP45
ARL2-SNX15
ARMH3
ARMH4
ARNILA
ARRDC3-AS1
ASMTL
ATG101
ATP2B1-AS1
ATP5F1AP3
ATP5F1E
ATP5F1EP2
ATP5IF1
ATP5MC1P3
ATP5MC1P4
ATP5MC2
ATP5MC2P4
ATP5MC3
ATP5MD
ATP5MF
ATP5MPL
ATP5PDP2
ATPSCKMT
ATXN2-AS
AZIN2
B3GLCT
B3GNT10
B4GALT1-AS1
B4GAT1
BABAM2
BAHCC1
BAIAP2-DT
BCLAF3
BEND3P1
BEX3
BHMG1
BICRAL
BIN2P1
BLACE
BMT2
BOLA2P3
BORCS5
BORCS6
BTNL3
BUD23
C10orf143
C19orf85
C1GALT1P1
C1QTNF12
C1QTNF3-AMACR
C1QTNF7-AS1
C20orf204
C2CD4D-AS1
C2CD6
C5AR2
C9
CABCOCO1
CAMTA1-DT
CAPN10-DT
CARD8-AS1
CARMIL1
CARMN
CARNMT1
CARNMT1-AS1
CASC6
CASP16P
CASTOR2
CATIP-AS2
CATSPERE
CAVIN1
CAVIN2
CAVIN4
CCDC168
CCDC186
CCDC191
CCDC192
CCDC28A-AS1
CCDC70
CCL20
CCN1
CCN3
CCNT2-AS1
CD180
CD2BP2-DT
CDH20
CDK8P2
CDKL4
CEBPA-DT
CEBPB-AS1
CEMIP
CEMIP2
CENPS-CORT
CENPVL3
CENPX
CEP126
CEP295
CEP83-DT
CERNA3
CFAP161
CFAP410
CFAP44
CFAP47
CFAP53
CFAP58
CFAP69
CFAP73
CFAP77
CFAP97
CFAP97D1
CGAS
CHORDC1P1
CHORDC1P5
CIAO3
CILK1
CIP2A
CLBA1
CLCP2
CLDN10
CLDN16
CLK2P1
CLMAT3
CLNK
CNMD
CNNM3-DT
CNOT9
COA7
COL6A4P2
COMMD4P1
COP1
COPS9
COQ8A
COQ8B
CPEB2-DT
CPLANE1
CPLANE2
CRACD
CRACR2A
CRAMP1
CROCC2
CRPPA
CRTC3-AS1
CRYBG1
CSH2
CSRP3-AS1
CT55
CT70
CTBP1-AS
CTBP1-DT
CTXND1
CUTALP
CXCL8
CYCSP45
CYLC2
CYP2D8P
CYP51A1P1
CYP51A1P2
CYRIA
CYSRT1
DARS1
DCAF1
DDX18P3
DDX59-AS1
DEFB109D
DELE1
DELEC1
DENND11
DENND2B
DENND6A-DT
DEPDC1-AS1
DGLUCY
DHFR2
DIPK1A
DIPK1B
DIPK2A
DIRC3-AS1
DISP3
DMAC1
DMAC2
DMBT1L1
DNAAF4
DNAAF5
DNAJB5-DT
DOCK8-AS1
DOK6
DRAIC
DRG1P1
DRICH1
DUX4L50
DUXAP9
ECI2-DT
ECPAS
EDIL3
EDIL3-DT
EEF1AKMT1
EEF1AKNMT
EEF1B2P6
EEF1DP4
EEF1GP3
EIF2S3B
EIF3J-DT
EIF4A1P4
ELAVL4
ELDR
ELF3-AS1
ELOA-AS1
ELOC
ELOCP2
ELP1
EML4-AS1
EMSY
ENPEP
ENTR1
EOLA1
EOLA2
EP300-AS1
EPOP
EPRS1
ERBIN
ERICD
ERICH5
ERICH6-AS1
ERICH6B
ERO1A
ERO1B
ETFBKMT
EXOC3-AS1
FAAHP1
FAAP100
FAAP20
FAAP24
FALEC
FAM111A-DT
FAM153CP
FAM174C
FAM192BP
FAM234B
FAM238C
FAM241A
FAM83C
FAM91A3P
FCGR1CP
FCMR
FCRL6
FGF5
FIRRE
FLVCR1-DT
FMC1
FNDC10
FNDC11
FOLR3
FOXCUT
FOXL2NB
FOXP4-AS1
FOXR2
FRG1-DT
FRG1BP
FRG1JP
FUNDC2P1
GADL1
GALNT5
GAREM1
GAREM2
GASAL1
GASK1A
GATA2-AS1
GATB
GCC2-AS1
GCN1
GCNA
GEMIN7-AS1
GGCTP1
GHET1
GHRH
GLRA3
GLRX3P2
GMCL2
GOLGA6L5P
GPAT3
GPAT4
GPR176-DT
GRAMD2A
GRK3
GRM5
GRXCR2
GSDME
GTF2IP14
GTF2IP23
GTF2IP4
GTF2IP5
GTPBP6
GTSE1-DT
GUCY1A1
GYPC
H1-0
H1-10
H2AC20
H2AC21
H2AJ
H2AX
H2AZ1-DT
H2AZ2
H2AZP2
H2BC17
H2BC18
H2BC21
H3-3A
H3-5
H3C1
H3C13
H3P39
H3P47
H4-16
HACD1
HACD2
HACD3
HACD4
HADHAP2
HDAC2-AS2
HEIH
HELLPAR
HEMGN
HEYL
HGF
HIST2H2AA3
HMGB1P44
HPF1
HROB
HSP90AA2P
HSPD1P4
HSPE1P4
HTRA4
IBA57-DT
ICE1
ICE2
IFITM3P2
IGHVII-78-1
IKBKGP1
ILRUN
IMPDH1P8
INA
INAFM1
INAFM2
INAVA
INKA2
INTS13
INTS6L-AS1
IQANK1
IRAIN
IRF1-AS1
IRS3P
JADE1
JADE2
JADE3
JCAD
JHY
JPT2
KANTR
KARS1
KCNA2
KCNE5
KDM2B-DT
KDM7A
KDM7A-DT
KHDC4
KHDRBS2
KIAA1143P1
KIAA2012
KIF28P
KLF18
KLF3-AS1
KMT5B
KYAT1
LAIR1
LAPTM4BP1
LAPTM4BP2
LARGE1
LARS1
LGALS9DP
LHFPL3-AS2
LHFPL6
LINC00235
LINC00276
LINC00393
LINC00534
LINC00558
LINC00877
LINC00971
LINC00997
LINC01089
LINC01097
LINC01098
LINC01104
LINC01119
LINC01123
LINC01126
LINC01127
LINC01133
LINC01166
LINC01169
LINC01181
LINC01191
LINC01192
LINC01220
LINC01222
LINC01234
LINC01237
LINC01241
LINC01250
LINC01252
LINC01257
LINC01264
LINC01287
LINC01291
LINC01293
LINC01301
LINC01337
LINC01344
LINC01374
LINC01376
LINC01378
LINC01388
LINC01389
LINC01397
LINC01399
LINC01422
LINC01424
LINC01465
LINC01470
LINC01475
LINC01503
LINC01504
LINC01515
LINC01518
LINC01521
LINC01543
LINC01545
LINC01560
LINC01562
LINC01569
LINC01572
LINC01588
LINC01597
LINC01602
LINC01608
LINC01618
LINC01619
LINC01630
LINC01647
LINC01703
LINC01725
LINC01762
LINC01763
LINC01770
LINC01772
LINC01786
LINC01800
LINC01801
LINC01814
LINC01829
LINC01852
LINC01856
LINC01887
LINC01901
LINC01909
LINC01911
LINC01924
LINC01963
LINC01968
LINC01970
LINC01977
LINC01979
LINC01983
LINC02012
LINC02018
LINC02021
LINC02035
LINC02036
LINC02043
LINC02053
LINC02055
LINC02080
LINC02084
LINC02100
LINC02108
LINC02109
LINC02150
LINC02174
LINC02177
LINC02181
LINC02193
LINC02211
LINC02218
LINC02236
LINC02245
LINC02261
LINC02292
LINC02306
LINC02334
LINC02340
LINC02352
LINC02363
LINC02367
LINC02373
LINC02374
LINC02390
LINC02422
LINC02427
LINC02428
LINC02443
LINC02446
LINC02447
LINC02466
LINC02476
LINC02482
LINC02484
LINC02520
LINC02532
LINC02552
LINC02556
LINC02560
LINC02585
LINC02593
LINC02600
LINC02601
LINC02604
LINC02606
LINC02608
LINC02609
LINC02610
LINC02615
LINC02641
LINC02649
LINC02666
LINC02680
LINC02701
LINC02714
LINC02721
LINC02724
LINC02739
LINC02749
LINC02756
LINC02761
LINC02762
LINC02766
LINC02767
LINC02768
LINC02773
LINC02791
LINC02803
LINC02822
LINC02846
LINC02861
LINS1
LMNB1-DT
LMNTD2
LNC-LBCS
LNPK
LPAR4
LRATD1
LRATD2
LRIG2-DT
LRMDA
LRRC3-DT
LRRC75A
LSM8
LY86
LYPLAL1-DT
MAB21L4
MACIR
MACO1
MAIP1
MALINC1
MALRD1
MAN1B1-DT
MANEA-DT
MANEALP1
MAP3K20-AS1
MAP3K21
MAP4K3-DT
MAP6
MAPK6P4
MARCHF1
MARCHF10-DT
MARCHF2
MARCHF3
MARCHF4
MARCHF5
MARCHF6
MARCHF8
MARCHF9
MARK2P17
MCRIP2
MCUB
MEAK7
MED14OS
MED15P7
MEG3
MEIOC
MELTF
MFSD14B
MGAT4C
MGAT4EP
MIA2
MICOS10
MIF-AS1
MIGA1
MIGA2
MINAR1
MINDY1
MINDY2
MIR100HG
MIR1281
MIR181A1HG
MIR1915HG
MIR193BHG
MIR222HG
MIR29B2CHG
MIR3124
MIR3142HG
MIR3976HG
MIR4453HG
MIR4720
MIR646HG
MIRLET7BHG
MKRN2OS
MLXP1
MMADHC-DT
MMP20
MMUT
MRE11
MRM2
MRM3
MRPL57
MRTFB
MSC-AS1
MT-RNR1
MT-RNR2
MTARC1
MTARC2
MTCL1
MTCO3P13
MTCYBP21
MTERF1
MTLN
MTRES1
MTRNR2L10
MTSS2
MTURN
MUC20P1
MYDGF
MYHAS
MYL12AP1
MYL12BP1
MYL12BP2
MYORG
MYOSLID
MYOZ2
MZF1-AS1
NACA4P
NAIPP4
NALT1
NAMPTP1
NARS1
NAT8B
NATD1
NAXE
NBDY
NBPF17P
NCBP2AS2
NCBP3
NDUFA6-DT
NDUFAF2P1
NDUFAF8
NDUFB4P8
NECTIN1
NECTIN2
NECTIN3
NECTIN3-AS1
NECTIN4
NEDD8P1
NEMP1
NEMP2
NEURL1
NEURL1-AS1
NEXMIF
NFYBP1
NIBAN1
NIBAN2
NIBAN3
NIM1K
NIPBL-DT
NIPSNAP2
NKAPD1
NKILA
NOC2LP1
NOL8P1
NOP53-AS1
NORAD
NPIPA7
NPIPB13
NRIR
NRSN2-AS1
NSA2P2
NSD2
NSD3
NUDT4B
NUFIP1P1
NUP50-DT
NUP58
NWD2
NXT1-AS1
OBI1
OBI1-AS1
ODC1-DT
ODR4
OGA
OLFM4
OLMALINC
OR11H7
OR2G6
OR5K1
OR7E33P
OR7E36P
OR7E37P
OR9Q2
OTULIN
OTULINL
PACC1
PANK2-AS1
PANO1
PATJ
PAX7
PCAT14
PCCA-DT
PCLAF
PCNX1
PCNX2
PCNX3
PDC-AS1
PDCD6IPP1
PERCC1
PGAP6
PHETA1
PHF24
PIDD1
PIK3CG
PIMREG
PIP4P2
PLA2G4E-AS1
PLAAT2
PLAAT3
PLCXD1
PLPBP
PLPP1
PLPP4
PLPP7
PLPPR2
PLS3-AS1
PMS2P2
PMS2P7
POC1B-AS1
POGLUT3
POT1-AS1
PPIAL4A
PPIAL4C
PPIAP33
PPIAP54
PPIAP72
PPM1F-AS1
PPP1R11P2
PPP1R12A-AS1
PPP1R2B
PPP1R35-AS1
PPP4R1-AS1
PPP4R3A
PPP4R3B
PRAG1
PRELID2
PRELID3B
PRG2
PRG3
PRKCQ
PRR13P5
PRR34
PRR36
PRXL2A
PSMC1P10
PSME3IP1
PSPC1-AS2
PTPA
PUDP
PUM3
PWWP3A
PWWP3B
PXYLP1
PYM1
QTRT2
RAB28P5
RAB44
RAB6D
RACK1
RAD52P1
RBM15-AS1
RBSN
RCC1L
RELCH
RERGL
RETREG1
RETREG2
RFLNB
RGPD5
RHEX
RIC1
RIOX2
RIPOR3
RITA1
RN7SKP203
RN7SL396P
RNA5SP379
RNF103-CHMP3
RNF225
RNF227
RNU1-27P
RNU6-892P
RORB-AS1
RPEL1
RPL10P16
RPL10P4
RPL10P9
RPL12P10
RPL12P17
RPL12P27
RPL12P35
RPL12P42
RPL12P6
RPL15P5
RPL17P34
RPL19P16
RPL21P16
RPL21P89
RPL22P2
RPL23AP25
RPL23AP61
RPL23AP65
RPL23AP87
RPL23AP95
RPL26P19
RPL26P6
RPL31P17
RPL5P33
RPL7P17
RPL7P19
RPL7P6
RPL7P9
RPP38-DT
RPS12P3
RPS15P4
RPS25P9
RPS26P39
RPS27AP11
RPS29P17
RPS29P5
RPS3AP21
RPS3AP36
RPSAP11
RPSAP12
RPSAP31
RPSAP39
RPSAP44
RPSAP46
RPSAP61
RPSAP74
RPSAP76
RSKR
RTCA-AS1
RUBCNL
RUNDC3A-AS1
S100Z
SALRNA1
SAMD3
SAP18P2
SAP30-DT
SARAF
SAXO1
SAXO2
SCART1
SCAT1
SDHAF3
SDHAF4
SELENOK
SELENOM
SELENOS
SELENOTP1
SEPTIN10
SEPTIN11
SEPTIN14P4
SEPTIN2P1
SEPTIN7P3
SEPTIN7P8
SEPTIN8
SEPTIN9
SF3B6
SGMS1-AS1
SGO1
SGO2
SH3TC2-DT
SHFL
SHLD1
SHLD2
SHLD2P1
SHOC1
SINHCAFP2
SIT1
SLC16A12
SLC25A25-AS1
SLC25A6
SLC49A3
SLC49A4
SLC66A3
SLC7A14-AS1
SLC9B1P2
SLCO4C1
SLF1
SLFNL1-AS1
SMARCE1P3
SMG1P5
SMG1P7
SMIM10L1
SMIM10L2A
SMIM15-AS1
SMIM31
SMIM32
SMPD4BP
SMPD5
SMU1P1
SNF8P1
SNHG26
SNORC
SNRPCP2
SORCS1
SOX9-AS1
SPACA3
SPACA6
SPACA9
SPART
SPATA3-AS1
SPDYE5
SPINDOC
SPINK4
SPINT4
SPTY2D1OS
SQOR
SREBF2-AS1
SRP54-AS1
SRPRA
SRSF3P1
SSC4D
ST13P12
ST20-AS1
STARD7-AS1
STIP1P3
STN1
STOML3
SUGCT
SUMO2P17
SUSD6
SVIL2P
TACR3
TAF1L
TAFA5
TARS1
TARS3
TASOR
TASOR2
TBC1D29P
TBX2-AS1
TCAF1
TCAF1P1
TEDC1
TENT2
TENT4A
TENT4B
TENT5A
TENT5B
TENT5C
TERB1
TESMIN
TEX46
TEX53
TH2LCRR
THAP12
THAP12P3
THORLNC
TIMM29
TLCD3A
TLCD5
TLE5
TLNRD1
TLR1
TMED2-DT
TMEM121B
TMEM18-DT
TMEM200A
TMEM202-AS1
TMEM225B
TMEM231P1
TMEM250
TMEM263
TMEM266
TMEM267
TMEM268
TMEM269
TMEM92-AS1
TMPOP2
TNFAIP6
TNFRSF10A-AS1
TNIP3
TNPO1P3
TOMM20P4
TOMM40P3
TOMM70
TOX
TPT1P9
TREHP1
TRIM49D1
TRIM51GP
TRMO
TRMT112P6
TSC22D1-AS1
TSPOAP1
TTC41P
TUBAP2
TUBBP9
TXNP4
UBE2L5
UGT2B24P
UGT2B25P
UQCC3
UQCRHL
UTP11
UTP25
UTP4
UVRAG-DT
UXT-AS1
VAMP7
VAV3-AS1
VEGFD
VIRMA
VPS13B-DT
VPS33B-DT
VPS35L
VPS35P1
VSTM4
VSX2
VWA8-AS1
VWC2
WAKMAR2
WASH8P
WASHC1
WASHC3
WBP1P2
WDR82P2
WFDC21P
WHRN
WHSC1L2P
XACT
XIAPP3
YAE1
YJU2
YTHDF2P1
YWHAEP1
YWHAEP5
ZBED8
ZFHX4-AS1
ZNF114-AS1
ZNF157
ZNF22-AS1
ZNF236-DT
ZNF271P
ZNF321P
ZNF37CP
ZNF603P
ZNF658B
ZNF724
ZNF804B
ZNF875
ZNNT1
ZPR1
ZSWIM9
ZUP1

## Sheet: SIX
symbol
HSD17B10
TRH
TMED4
ARL2
TWF1
MFNG
SNRNP27
CSF1R
DYNLRB1
SLC1A4
ITGA5
MRC2
RASGRP2
MAP4K1
ASS1
OAZ1
TRANK1
MALAT1
LY6E
PTK7
FLNA
MFAP4
SHMT2
ERVFRD-1
DDIT4
BRD7P2
AP1S2
CD69
VAT1
GRINA
ATP9A
PON2
PROS1
CYB561
EXD2
NF2
MT-ND5
UAP1L1
PRKCB
MT-ND6
TECR
BCOR
LIX1L
KLHDC3
MARS2
GRIK5
RAB15
ABHD14B
SLC3A2
TSPAN15
E2F8
LGALS3BP
AL590226.1
TWF2
SPN
TRPM2
LPXN
CXCR2
RPS6KA2
NPIPA3
B4GALT4
PCBP4
RECQL4
MTND6P4
RPS6KA1
CUTA
UBE2W
PGF
SCARB2
ERAS
AKT1S1
ATP6V1F
CORO1A
KCNAB2
SEMA4A
PAQR6
TSTA3
MAGED2
PCK2
ABCA3
LAMC3
FUBP1
ECE1
IKBKE
M1AP
MCM2
DHRS11
CBFA2T3
IGLL1
ACAP1
EPDR1
APLP1
TNFAIP8L2
ACTN4
TESC
HBP1
CPSF1
ARL6IP1
ESPL1
F11R
TSC2
CREB3L2
SLC25A1
NKD2
SEC24C
KPNA1
TEX30
USP11
NDUFA4L2
EPHB6
ASRGL1
MLST8
OLFML2A
NDUFS8
RUFY2
RASGRP3
UBASH3B
PEF1
ARL8A
MRVI1
SCAMP2
MEGF8
TSPAN5
P2RX1
PI4KA
RPA1
HAPLN3
ENO1
URB1
ACTG1
FAM189B
RNF103
TMEM38B
TRO
EIF3CL
EML3
NOMO1
TSPYL2
TTC7A
MTHFD2
TP53INP1
KDM4A
SYTL1
ZMAT1
POLE
FXYD5
MTHFD1L
PBRM1
MDH2
ARAP3
SLC43A3
RAC3
CHCHD10
TRIM47
NAT8L
TIE1
CERCAM
RBM14
IGFBP4
PDCD4
PRKAG1
TMEM71
ABCC5
MYRF
OSM
FKBP8
PGM1
GHRL
MCAM
TIMM50
MFSD8
SMARCC2
BAG6
BROX
STEAP3
OCIAD2
HMGB1P8
TMEM39B
STK24
SIGLEC10
DANCR
LPCAT3
JAM2
TMEM87A
TEX261
ARHGAP4
AC118138.2
RNH1
CELF2
MOGS
ZNF296
DNAAF3
MRS2
ST3GAL6
ATP8B2
SLC22A16
GPAA1
HMGA1
FRY
TSPAN7
TROAP
HTATIP2
WDR41
REEP5
CLTB
MAP7D1
AP2M1
NIP7
ABCA2
NOMO3
CARM1
PSMC4
CHERP
FADS2
MTFR1
RPS6KL1
THAP5
PPP2R5D
C1orf174
MKNK2
SESN3
REEP2
LRG1
C1orf198
CNIH4
GDPD3
KCNN4
MT-ND4L
NBL1
NSMCE2
POLD1
XPNPEP1
ZCRB1
TM2D1
SLC5A3
NDUFV2
SNHG7
LEPROT
CLIP1
KRCC1
CD22
UCP2
RAB1B
AATF
BTN3A1
CLDND1
RUFY1
DUS3L
STS
SCN1B
AKR1B1
DNAJB9
KIAA0355
CORO6
SACM1L
MVD
MT-ATP6
PKM
ASCC2
RN7SK
MYOZ3
MT-CO2
POLR2E
LRBA
ASAP3
DNMT1
CMTM3
IMPDH2
RIMKLB
IBTK
FILIP1L
MT-ND2
VMP1
BZW2
ARHGAP19
RPS28
LRRC17
HMGA1P2
ARHGEF18
MAPK3
ADAM15
TTC14
KAT6A
RNF157
NAT14
RABL2A
GPAT2
RAB12
CCNE1
EAPP
GMFBP1
NOMO2
SPPL2A
AC093157.1
TNFRSF1A
AC108676.1
PAM
KISS1R
ALG9
RAP2C
VPS16
TRIB2
TMSB10
FNDC3A
TM7SF2
RAPGEF3
CDC25B
ATG4D
ORAI2
PER1
HDAC3
RELL2
CASC4
GBA
ZMYND11
GRK6
ATP7A
ZFYVE16
MSRB3
PAK1
IDH3G
PRMT5
FAM180B
CEP290
LDLRAD2
PCMTD1
LLGL1
ZC3H6
S100A13
CCDC14
HADHA
SDHB
SNORA74
MIR548AA1
MPST
IER3IP1
TBC1D17
CLPTM1L
MAF1
KRI1
RCN1
ATP2C1
BRMS1
PAQR4
UBE2C
GOLGA8O
MT-CYB
ATXN1L
MAN2B1
EPB41
CKB
UBA3
CASP7
SERPINH1
EMID1
AACS
ST3GAL5
ARRB2
GDAP1
E4F1
ERGIC2
NT5DC2
AP3S1
C1QTNF4
BCL2L11
MT-ND3
ACD
WFDC1
ANKRD13A
ACE
CACNB1
WDR6
DHX33
C1RL
FLII
CASP2
COX8A
ANXA5
RN7SL751P
RNU6-213P
CCNL2
ARF4
AARS2
LINC00852
ZNF581
DOK4
RPLP2
BMP1
ART5
FHL1
ZNF772
UNG
RN7SL75P
RCN3
PCCB
NTHL1
PPM1M
RPS20P4
RPS15AP40
POLE3
PDLIM1P4
C21orf91
ATP6V0D1
LRRC4
MT1X
TFR2
STAG3L3
SS18L2
PSMC1
PPP1R3D
CAMKV
MAP4
SDCBP
ARRDC1
NINJ1
PARP15
CDH24
BCL9
CSNK1G1
ZSCAN31
NRBP2
TACC3
RNPS1
DPY19L1
GPER1
VPS45
GPX1
PIGB
TSPO
CARHSP1
POLR3GL
ACOT2
PITPNC1
PLOD3
CPNE1
LINC01088
GET4
TUBG1
CDCA7
KLHL25
FSD1
GPR89B
PFDN5
GINS4
N4BP2
HIRIP3
TRIM28
FZD6
ATF4P4
ALAD
ZFP91
ADM
COL15A1
LUCAT1
MT-ND1
PCDH8
RN7SL834P
FAM53B
GSTP1
ZCCHC10
REST
PEX5
DDOST
HAX1
AP3D1
ITGAX
RN7SL805P
TGFB1
FHOD1
HNRNPA1P14
SMPD4
DYNC1LI2
NFKB1
FCGR1B
PTPRE
ABHD15
STIM1
FTH1P23
CD44
NPM2
MSRB2
DCAF10
DNM1
CD46
BSCL2
TSNAX
MT-ATP8
DHX30
ICA1
LSM1
RFNG
MICAL3
CALM3
NUP37
ALDOC
SCAMP3
NLRP1
MPP2
PLK1
RIPPLY3
PSMD7
ZDHHC13
SLC25A29
GDPD5
SMPD1
GOLGA4
SIDT2
BCAM
NELFB
PPP3R1
DDX39A
ZNF470
C1orf43
RPS2
TOMM40
PLEKHM2
EEF2K
DGKA
PLXNB2
PITPNA
TGM1
ISG20L2
BCAT2
DRAM2
SERPINF1
PSMF1
DNPH1
STK25
COTL1
SCPEP1
UBXN8
NHLRC3
DNAJB4
FBP1
ANLN
PRKAR2A-AS1
MYO10
MCM10
TUFT1
ADCY3
MAP4K3
DCUN1D4
NDUFA9
MZT2B
TSIX
NCAPH2
MYL6
MAZ
CRBN
NOC4L
PPRC1
HERC6
SPECC1L
SOD1
GGPS1
CORO1B
CES3
TMEM161B-AS1
CEACAM21
PPIEL
SYNGR2
GSTM4
CKAP2L
PTCH1
BRWD1
DCTN1
UHRF1BP1
RPTOR
HECA
GIPC3
FKBP14
RPL21P28
DAB2
CAMTA2
IFNGR2
INTS9
LINC00304
HSCB
CENPM
RCBTB2
SCAMP4
CDC42
PRKD2
MT-CO1
AIMP1
ZNF503
INPP5K
CENPH
FBL
PRPF19
PSMA3
TESPA1
CLIC6
KDM4B
GAPDH
LSM7
TSG101
PRKCA
HIGD2A
NAPG
MEN1
RTN4R
FADS3
LILRA1
ARHGAP9
LCORL
ILVBL
TOP3A
UQCR11
TMEM177
LINC00324
MRPS2
SLC44A2
PLA2G4C
XYLT1
PEAR1
VAC14
TSC1
CDC123
CDK2AP2
CRLF3
MTPN
FAS
PIN4
C19orf48
KDM2B
LRP5
BCLAF1
SLC25A44
SIGIRR
MON1A
NNAT
GTF3C2
FRG1
PDCD5
WDR7
HNRNPUL2
UBE2H
AL391650.1
SSH2
CNTNAP3B
NUBP2
OFD1
SDHDP6
ITFG1
KIF1A
PTP4A3
KIF13A
LINC00632
MRRFP1
KDM1B
SIRT2
FBXL13
CEP68
SUSD1
SF1
CSF3R
LIPE
PRDX2
CAPN1
AXDND1
AP001412.1
DGCR9
PTGES2
MED24
MIR503HG
CHTF18
PFKL
RFK
TANK
SLC6A6
DCK
NDUFS7
MAK16
MAP2K2
LRFN4
ZNF19
AKAP9
NFKBIE
MLLT11
BBIP1
SLC35A2
ARHGEF2
CHMP2A
JUNB
RPF2
METTL4
MOB3C
SH3PXD2B
WRAP53
P2RY14
CFL1
CYBB
AARSD1
PDPK1
GTSF1
FHL3
LINC00662
SH2D5
PHKA1
DUTP7
FMR1-AS1
LINC00167
ADCK5
GLIPR1
MORC3
INTS6-AS1
FADS1
SPIN4
ESRRA
HSPA5
ZDHHC19
VEGFB
WWOX
MAPK7
CYP2S1
CCZ1
ZDHHC20
ZNF555
TUFM
MYO7A
RPL7AP28
PRPF31
FEV
HM13-AS1
IGHV3-73
MIR5581
PCAT1
RNU6-181P
NSUN5P1
TDRD9
NFATC3
BAIAP2L1
APPL2
CCZ1B
PAQR8
CLTC
PHF6
MYO6
RNF123
POLR2I
ZBTB8A
JAK3
TAGLN2P1
OSTC
CRKL
S100A6
EIF3L
IQCH-AS1
PSRC1
SRP9
C21orf58
NT5M
CDC42P6
TEX264
UXS1
EIF4E2
TBCD
FAHD2CP
MT2A
PSMG3-AS1
PIK3IP1
WDR24
TMEM140
ZFP69B
DNAJA3
NPHP3
MRFAP1
THAP2
ZCCHC14
TFAP4
TDGF1P5
FCHO1
ZNF611
UCHL3
ACTBP2
OMA1
CNN2
RFXANK
SLC35A1
FAM21B
UCK1
SRPK1
CCDC39
RNF165
PRELID1
RAMP2
COPS5
UNC93B1
MLKL
DEAF1
EIF1AXP1
OCRL
RPS25
PRPS1P2
ZNF816
FGFR1OP
MMP25
YIPF2
ERLEC1
ECHDC2
ZNF541
AP2S1
SNORD51
NXF3
EBP
D2HGDH
GPR183
UCK2
MGAT4B
SRR
HMGN1
SLC35E1
CANT1
UBA52
ZBED3-AS1
SAE1
CSF2RB
ZNF138
DYNC1H1
COL12A1
MUSK
RN7SL16P
RPL5P23
OSBP
SNX6
DEPDC5
BNIP2
WDR91
BBC3
MMADHC
MANBA
RPAP1
ARHGAP23
MTTP
PROM2
EIF4G2
SPECC1
TPM3P8
TMCO6
STX16-NPEPL1
ABCA11P
CDAN1
PTPN6
PREB
SH2D3C
PARP6
GCH1
ALG10
TRBV7-3
U4
PSMD4
DPF1
RRM1
RPS2P46
CISD2
PSMC2
NDUFV1
MRFAP1L1
SCAF4
CTTN
ETF1P2
UHRF2
MPC1
PSMB7
MAN1B1
TNNT1
SLC25A39
DLG1
RPL4P2
FAM216A
PAPSS2
MRPL34
POU6F1
RGL4
PXN
CCDC18
MZF1
AC018735.1
STARD3NL
TBRG4
GSS
IGSF9
GMFB
PYCR2
MRPS31P5
SNORA13
LILRA6
USP19
NOB1
VSIG4
DALRD3
CCDC97
VCPKMT
MYCBP2
ANAPC1
LPAR6
BTBD2
HCK
NDUFAF2
ICAM2
RWDD4
CHMP1B
GRN
MCM3
SART3
FDXR
XPO6
THAP7
POM121B
FKBP4P1
PIWIL4
SLC8B1
HADHAP1
DHRS4
C9orf16
ICOSLG
RASAL3
STAG3L2
IKZF5
FAAH
LINC00888
STARD4-AS1
POMT1
SCARNA9
SLC17A9
ELOVL7
RPL18AP3
IPO9-AS1
NDUFB8P2
GPRASP2
TBC1D22A
THEMIS2
SMPDL3B
LAMTOR1
BRI3BP
PRR22
SPICE1
SLC9A5
SIMC1
FMNL1
GAB3
PACSIN3
ZNF518A
BANF1
ZNF598
COL4A6
RNF213
MED19
PDXK
SATB2
ARPC1A
KIAA1191
RNU1-103P
RNASEH2B-AS1
MTMR9
LINC00174
SNORD18
TMEM214
PEX11B
MATK
ZSCAN21
RAD51D
FLOT2
PIGT
GTPBP3
PHLDB2
GARNL3
CD59
NEDD4
TM9SF4
AL713999.1
CCL2
FDPSP4
SLC15A3
SATB1
ATP9B
PRORSD1P
NR4A1
CALR
SMIM4
LYZ
N4BP2L1
TAF9
ANGPT1
ESPN
PGAP2
CRELD2
TMEM45A
POLR2A
ZC3H18
RPS3A
GTF3C1
TMEM254
RIPK3
ACO2
CCT8P1
ATMIN
BTRC
LRRC29
MTND4P12
NSRP1
CTU2
ABI1
FBXL19
EXTL2
CCNJ
SCARF1
FKBP1B
TBK1
CTIF
SYCE1L
DBNDD1
DDB1
RRN3P1
NCOR2
SLC10A3
KCTD13
MOB2
IFITM1
TMEM63B
TCF25
KIF22
MCM7
TANGO2
RADIL
OSBPL7
WNK1
CA1
FRMPD4
LOXL1
OLA1P1
KIF9
CYGB
ZNF790
BRF1
AVL9
AL590282.1
HSPD1P10
NCLP1
OCIAD1-AS1
ARHGEF1
POLG2
VAC14-AS1
MVP
BTBD7
FAM169A
VWCE
B4GALNT3
DNAJC11
ABHD1
DGUOK
BDNF-AS
KIFC2
COG1
RNFT1
RP11-337C18.9
CSTF2
LPP-AS2
NUTM2A
GLUD2
MMP17
MPZ
NOS3
IFIT3
POLD2
PNPO
POU2F1
TAF1D
TUBG1P
AGAP3
NAPA
PDK2
HNRNPH3
PIH1D1
SAMHD1
SNX10
SGSH
METTL9
FRMD5
TIMP1
PMS2CL
PCGF3
MYO5A
THOC3
C14orf28
DARS2
PGPEP1
GNG5
PI4KB
STK19
HSP90AA4P
SLC22A4
LAPTM5
YWHAQP6
PLEKHO2
ANKLE1
GALNT7
EI24
ADSL
SKA2P1
NTRK1
TNFSF8
RELT
TCOF1
GIPR
TYW3
NDUFS2
RPS27
ERMARD
TMEM156
RET
BST1
PARPBP
NPHP4
BAK1
ZNF224
EPX
HNRNPA3P1
CILP2
VIPR1
NCF1
UBTF
ZNF256
UBAC2
ZNF691
EIF4ENIF1
EPB41L2
ANAPC11
FOXM1
PROSER2
ANAPC10P1
PPP1R27
TMEM87B
INSIG1
LIMA1
CTSS
NCF1B
DDX41
FAM214A
ZBED3
MRPS6
TYK2
COQ9
TMEM165
B3GNT8
ECHDC1
TXNDC9
ZSCAN18
PPM1F
HMGN3
TYW5
RPS4XP14
FAM66D
PSMA2
PNKD
TNPO3
CYB561D2
CSTB
SLC35D2
MAGI2
DCTN3
NBPF9
MT-TL1
LAMTOR4
SMARCAL1
ALDH3A2
C2CD2
C1orf52
HCFC1R1
RHBDF2
MIR155HG
TBC1D7
ACSS2
SPCS2
FMR1
IL16
ZNF664
CORO7
DNALI1
C22orf39
RNF125
SLC16A4
SUPT20H
TRIM65
RRBP1
GUF1
SNORD83A
IKZF4
B3GALNT1
DGAT1
BACH1-IT1
KCNJ10
WEE2
ARL17B
ASNS
AL118506.1
PRICKLE3
IDNK
SLIRP
EPS15L1
RPS4XP16
ECSIT
C19orf57
INE1
GNA15
GPRASP1
RN7SL381P
PIGQ
PPP2CA
PTPRA
CYTH2
NT5C3AP1
ZNF496
JPX
TAF15
JMJD8
MPDU1
DDX42
USP5
TRPV4
L3MBTL2
CCNF
CCNC
FAM86KP
LRP4-AS1
MED26
RNF185
ANAPC10
GIT1
SYS1
SLA
NADK2
TPGS2
RDH11
LTC4S
Y_RNA
TUBA3D
C11orf96
TIMM8A
RBMS1
AC068657.2
DNAH12
HCAR1
Metazoa_SRP
MX1
AP001324.1
THTPA
NGRN
NAA40
HNRNPA1P16
TRGV7
ZNF341
HAUS8
SPAG5
GHRLOS
CHSY3
F12
HSPE1
WDR26
TFRC
BTN3A3
ERMAP
SEZ6L2
ZNF781
ABCE1
BGN
TUBB3
AC009403.2
AL357515.1
SH2B1
SCYL1
ACOT4
CCNH
ATG5
KCTD8
A1BG-AS1
XPO1
DOLPP1
HK1
HSPB1P2
ZNF649
TCF7L1
MGAT2
ENTPD5
AC093677.1
C3orf62
GTF3C5
VEGFA
AIFM1
SERINC5
CYFIP2
CD53
ILK
GAS5-AS1
ACSL4
AP4S1
NLRP3
ZNF192P1
MMP28
PLCD1
SLC25A3P2
PMP22
SLC38A2
SMYD3
DOCK2
DGCR6L
ERF
PELI3
HNRNPAB
MAK
ACAA1
NFE2L1
HSPB1
CRYZL1
SLC25A2
MRPL45
AC104841.1
CYB5B
PIK3CD
SERPINB1
AQP6
ARID1B
POLR1C
PSMB4
ZNF564
MRPL36
LINC00652
KHK
PPAN
FAM118B
LYPLA1
KIF5A
LINC00271
ALG11
FAM136A
ATM
CTD-3232M19.2
IL34
MIR4754
RASA4B
RNU7-57P
SNORD9
TPTEP1
HMGA1P8
ENTPD7
IMMT
SAMD1
DLGAP1-AS2
BIRC2
NOP14
ACOT1
CETP
AC073343.1
DCX
DLEU7
HOXA-AS2
IL7
KIAA1549L
LRRC9
PLEKHS1
SLC25A47
TNRC18P1
LMO7
PSME3
ZNF627
ADAM17
RMDN1
CLDN7
SMO
PROK1
MEA1
GPALPP1
AC093668.2
GPR84
REPIN1
AMBRA1
CMC1
METTL25
ASB6
IFITM2
KPNA6
PARD6A
SNX16
DIRAS3
MNAT1
CCDC121
GYG2
RTEL1-TNFRSF6B
PIGCP1
LINC00390
ZNF34
LENG8-AS1
PLEKHA7
RRP1
PHC1
TMEM120A
CSNK2A2
AGRN
STARD7
C1orf159
RBFADN
CCDC174
HEXA-AS1
SQLE
DTNBP1
GOLGA8R
MDFI
PUS10
POU4F1
CYB561A3
COPG1
AP002381.2
TNKS1BP1
BPNT1
MUC1
CCDC84
SBNO2
SNRPD3
MYOM1
ANXA1
RBM14-RBM4
NSL1
NSA2
AGK
FAR1-IT1
WASF4P
TUBGCP4
ANKZF1
GNPAT
RBM42
PPP1R12A
NDUFS4
WNT5B
TBC1D10C
GALNT9
ITLN1
LAT
BAIAP2
PRRT2
MRAS
C1orf131
GAK
AC022532.1
MT-CO3
ZMYM3
ASNSD1
MBTPS1
TMEM147
TMEM31
PDCD11
C9orf116
LDHB
SIM2
ALG2
ANKRD20A5P
CCT8
SNORA66
PHF20L1
NUP88
KDM5B
MTATP6P1
GPR12
COCH
TNRC6C-AS1
ABCB6
CENPCP1
RPL10P3
BTN2A1
CACNA2D2
PTX4
PCOLCE2
POLR3E
LXN
EPG5
FIBCD1
PEMT
KRTCAP2
THOC7
POLA2
SPTAN1
THRAP3
PHF11
DUSP1
ELP5
CBY1
ALG8
HMGN1P4
PTPN18
RHOT2
TCP1
COPA
CRLS1
NAPA-AS1
THAP7-AS1
TAS2R67P
OR7E7P
CD34
MRPS18A
BTBD10
RN7SL81P
EIF4E3
PDHB
GUSB
ALOX12P2
ZNF605
MRPL55
VAV1
MBNL3
RPL29P14
UBE2D3
WAC-AS1
AC109631.1
ZNF793
IFNAR2
ZDHHC3
HMGA2
CMC2
GABARAPL1
WDR61
CENPT
RBM33
snoU2_19
CBWD3
BCDIN3D
C17orf75
TMLHE
RPGR
CALM2
IFNAR1
NKIRAS2
CASP1
ZNF786
YWHAH
PODNL1
C8orf58
GIMAP6
DDX52
NEURL4
PHLPP2
NIF3L1
NR1H3
CDK1
WDFY1
FCGR1A
MTND5P11
SNRPG
CBX1P1
CACNA1H
FTH1P16
NDUFB7
TMEM44-AS1
ATP2B4
LZTR1
THUMPD1
CHST2
TSPAN31
EFCAB11
CPT1B
TUBA1B
CNOT6
HNRNPA3P3
RSPH10B
ENO3
TSSK4
FBRSL1
IQSEC2
ZFAND3
TMEM175
ANKRD13B
RPS4XP7
DISC1
HNRNPCP2
RTN2
TMX2
TMEM251
PIK3R6
PITPNB
PKP4
TRAF3
TXNRD1
ARHGAP12
KLHDC1
INTS4
TNPO1P2
R3HDM2
DPY19L2P2
SLC25A14
TATDN1
PJA1
WDR81
AC027307.3
SNORA9
ECHDC3
COPS7B
GRM2
GNB3
TLX3
DDIT4L
EIF3D
ZSWIM7
RNU2-59P
PPIL2
SNORA22
SLC2A3
AHSA1
ACACA
TIMM9
PSMB10
ADAM28
CLCN2
TMEM64
C3orf35
AC097359.2
SYNJ2BP
BTD
GPR108
MFGE8
FBXL6
MTCH2
S100A1
RPS4X
PHRF1
RAD23A
RNASEH1
ATAD3A
LINC00242
NCAPD3
PPP1R8
CCDC69
MED15
BTBD8
DLG3
PAXBP1-AS1
ATP6AP1
RHD
AC008982.2
GRTP1
CDCA5
NUTM2G
RPS4XP20
CRYBB1
RPL5P18
HIBADH
TNPO1P1
RABL6
GNAS
NGLY1
MAN1C1
FTO
RUNX1
KDM1A
CAP2P1
DYNLT3
CHST1
CYP1B1-AS1
MUC4
RHO
CYLD
PLK2
AMN1
EEF1D
HIRA
ANGPTL3
RNU6-418P
RPRML
SNORA28
FBXO44
RPL9P18
TGM2
SPTBN2
LYSMD2
PTMAP4
PPP5D1
PGK1P2
AKR1C7P
MRPS18AP1
USF1
PADI1
EEF1A1P4
USE1
COMMD3
ERI3-IT1
SAC3D1
ZNF85
ETV1
SEC11C
DHDH
PIK3C2B
OGFR
PTPN22
SSR4
STAT6
RPL10AP6
SEMA3F
JMJD1C-AS1
SERHL
KIAA0895L
GPX4
STOM
DNAJC16
EDC4
TMEM14B
TNNI3
RBCK1
PARD3-AS1
TMEM50B
AC135050.5
ICAM5
TTC31
ENO2
CEP170B
SLC18A2
TSEN15
DDO
LCP2
PRR5L
APEX1
CA5BP1
SAMD4B
PFDN1
SAG
ZNF480
MED29
SNORD104
CSAD
IQGAP3
GFM1
TSPAN18
AC006014.1
CALML6
LYPD5
OSBPL9P2
ZNF726
GSN-AS1
IFT27
PCDHGA9
RPL17
GCDH
HOMER3
PCDH10
FMO5
PAM16
PPP1R14A
CLCN7
TECRP1
DDX28
IGF2BP2
TRIM52-AS1
HSPA8P3
KLK1
THUMPD1P1
PLAC1
CARD9
KLHL22
DHDDS
BCRP3
CCT5P2
ZNF660
LRIT3
CAND2
RAD51-AS1
ZNF277
SKA2
FGF22
C2CD5
GLB1L
MAPK10
SAMD14
POC5
TM7SF3
DIO2
HLX
KRT18P7
LINC00654
MIR3613
MIR425
RNU6-646P
SRL
TMEM72-AS1
Z95704.5
ERCC8
C1orf109
APOO
TGFBI
UHMK1
ZCCHC17
RBM12B-AS1
RASL10B
TRIM32
KHSRPP1
SERBP1P5
DDX24
FPGT
KRBA1
UNC45A
LBX2-AS1
STRN4
SBDS
MAP3K2
CDO1
HSF4
IFT74
RN7SKP97
DYNLT1
MT1E
CRNKL1
MTMR1
CCNDBP1
ATP13A2
NEB
TAF10
MRPL43
SNORD14E
DGUOK-AS1
AC008267.1
AFAP1L2
AMPD1
ATRNL1
BMS1P8
CLDN11
CLDN2
CNN2P1
DLGAP2
DNAH8
DOC2B
HNMT
HYDIN
KCNC3
MOCS1
MYH1
POM121L2
PTPRT
RHBDF1P1
RN7SKP74
RN7SL4P
RP11-403I13.8
RPS12P31
SIGLEC1
SLC7A8
SNAP25-AS1
TEN1
SNRPA1
DCAF13
SLC12A5
DDX11
ENY2
LGALS1
BTBD1
CYP3A5
LBX2
AC138783.12
BACH1-IT2
SERGEF
PMS2P1
EEFSEC
MRPS17
ZNF607
C6orf99
RHBDF1
PARP14
HUS1B
AKR1A1
PLEKHG5
AGBL5-IT1
NENF
SSH3
AP001429.1
PYROXD1
ATP2A1
BTN1A1
KRT8P39
NPM1P52
OLFML3
RP3-328E19.4
SDHA
ARMCX1
ERVH48-1
DUSP18
AC025171.1
CAP1
CDK5RAP2
UQCC2
RAB5C
TSACC
TMPRSS5
HEXIM1
THEM6
SLC33A1
AC037459.4
MEF2B
NRIP1
GUSBP2
CABIN1
RBBP4P4
CD320
CRYZ
NFATC1
FGF2
SMG1P1
FERMT2
ZNF829
LINC00205
KIF5B
HMGN2P5
TOM1
GUSBP5
CHRDL1
CASP4
SLC29A3
GPHN
ACAD9
EIF3C
ASB2
CYTL1
NUF2
PPIH
PIGL
NEDD8
LCA5L
RND1
MAD2L2
SLC25A5-AS1
FITM1
PEX1
YJEFN3
TRGV4
DCBLD1
SIK3-IT1
SNRPEP2
IFIT1
SSBP3-AS1
RNF40
CHD2
AP002495.1
MUS81
SLC25A43
SLC4A5
HSPH1
E2F4
ACR
SCML2P2
CDK18
FAM174A
AC062029.1
RNU6-4P
DOK1
TRPC2
GPR162
LINC00528
RAB1A
CD3E
RPL15P20
GPS1
AL133260.1
GCOM2
MTRF1L
PARP1P1
ABCC11
RNASEH2C
PARP4
PPP1CA
MRPL40
BCDIN3D-AS1
TUG1
FAM207A
ZFP28
RTTN
NCK1
WDR74
CABYR
LINC00665
SH2D3A
SNX32
HAL
ZFYVE21
PSMB6
RBBP4P1
ABHD17AP3
EIF4A2P2
MDGA1
MDP1
MYOT
SCOCP1
RGS20
SNAP29
MIR4664
EPC1
MTMR14
TVP23B
NAGPA
SEC61B
CLIP3
SNHG16
SGIP1
KDELR2
LY75
ZNF285B
SNORA73B
[truncated: 6,111 more rows]
